# Supplementary material for: Caveolin-1 deficiency impairs synaptic transmission in hippocampal neurons
Source: Mol Brain. 2021 Mar 16;14:53. doi: 10.1186/s13041-021-00764-z (PMC7962241; doi:10.1186/s13041-021-00764-z)
Supplement: Supplementary file 3 — Additional file 3: Fig S3. Raw data for other numeric data. [file 13041_2021_764_MOESM3_ESM.xlsx]

## Sheet: Fig1
	Fig1B	Bouton #	Synaptophysin-GFP	Cav1-mCh		Fig1D	Bouton #	Anti-Synapsin I	Anti-Cholera toxin B
		1	1.1421	1.13361			1	0.70774	0.38108
		2	0.5466	0.65555			2	0.91694	0.26947
		3	1.1558	1.61557			3	0.42757	0.23728
		4	1.04042	1.05084			4	0.76478	0.68202
		5	0.7725	0.94915			5	0.46954	1.57119
		6	0.5977	0.621			6	2.14824	1.48617
		7	0.68118	0.86684			7	1.68395	1.56875
		8	1.48853	0.9959			8	1.14376	1.41722
		9	1.74422	2.22387			9	0.23822	0.07841
		10	0.69019	1.56617			10	0.21284	0.2901
		11	0.92621	0.83029			11	0.40965	0.84125
		12	0.56949	0.7507			12	0.76851	0.94096
		13	0.8181	1.34355			13	0.63031	0.46473
		14	0.71981	0.90092			14	0.34254	0.08787
		15	1.3423	2.25323			15	0.57502	0.52245
		16	1.47822	1.89314			16	0.8473	0.69321
		17	1.52991	3.34927			17	0.50664	1.01934
		18	1.75036	2.02219			18	1.20961	1.17964
		19	1.48689	2.1355			19	1.66737	1.94771
		20	0.67591	1.20112			20	0.87142	0.66488
		21	0.66016	0.76444			21	0.86026	0.58896
		22	0.93956	1.24757			22	1.17974	0.73033
		23	0.58921	1.17942			23	1.35152	0.81076
		24	1.80311	2.38511			24	1.0281	0.27787
		25	0.8195	1.24834			25	1.4404	0.69568
		26	1.29892	1.98045			26	1.31646	0.7618
		27	0.85187	1.48581			27	0.81833	0.96862
		28	1.61257	2.34668			28	0.5206	0.46543
		29	0.89595	0.6197			29	0.93996	1.02531
		30	0.36051	0.4255			30	0.91369	0.59036
		31	0.94143	1.13185			31	1.0456	0.37865
		32	0.82717	0.90723			32	0.86861	0.36675
		33	1.75171	2.21862			33	1.84866	0.39508
		34	0.96801	1.50403			34	1.71341	1.29228
		35	1.78777	1.69469			35	0.90904	0.35169
		36	1.0934	0.98358			36	2.31394	1.71326
		37	2.0965	2.11586			37	1.24461	0.87414
		38	2.28505	2.05756			38	1.1657	0.5928
		39	1.13104	1.16132			39	1.47898	0.82971
		40	0.89835	1.38824			40	1.53988	0.56761
		41	1.05834	1.80936			41	1.19659	0.66875
		42	1.71003	4.16373			42	1.61973	0.59384
		43	1.73204	2.8314			43	2.25192	1.57189
		44	1.29418	3.11686			44	1.63645	0.95742
		45	1.31514	1.67058			45	1.20957	0.64635
		46	0.85281	1.3692			46	2.18573	1.39379
		47	2.79503	3.90964			47	1.41096	0.98088
		48	2.38269	3.24439			48	1.18884	1.16038
		49	1.79743	1.7721			49	1.12489	0.81079
		50	0.50164	0.80146			50	1.10402	0.64702
		51	0.55954	1.2178			51	1.55124	1.45258
		52	2.49818	5.50708			52	1.80534	1.94874
		53	1.48174	1.26974			53	1.6718	1.23526
		54	1.2806	2.44643			54	1.86492	2.34522
		55	0.99395	2.1039			55	2.01696	1.26605
		56	1.43847	3.25406			56	2.06395	1.26082
		57	1.0005	1.66114			57	1.33272	1.0491
		58	1.55924	2.9466			58	1.20781	0.64915
		59	1.46529	4.47313			59	1.60841	0.745
		60	0.4105	2.14576			60	0.84581	1.42246
		61	0.95642	2.25117			61	0.79566	0.56621
		62	1.13145	1.92927			62	0.55284	1.14988
		63	1.05904	1.35812			63	0.82529	1.85009
		64	1.43093	3.01134			64	0.6886	0.76393
		65	0.96257	1.42197			65	0.5453	0.53471
		66	1.65231	3.82616			66	0.70776	0.60856
		67	0.91299	1.5078			67	1.04804	0.5963
		68	0.4184	0.91937			68	0.64782	0.55464
		69	1.29892	1.3547			69	0.5252	0.5732
		70	1.00038	0.48122			70	1.52011	0.7562
		71	2.35149	4.1362			71	1.13934	0.93329
		72	1.13871	1.34255			72	1.08617	1.91901
		73	0.95601	1.23873			73	1.92967	0.83915
		74	1.18489	2.38936			74	1.12422	1.13485
		75	1.32796	1.93069			75	2.41051	1.12365
		76	0.94612	1.88853			76	1.48566	1.18591
		77	0.96696	1.7507			77	1.20547	0.3167
		78	1.36864	2.88605			78	1.06324	0.36221
		79	0.84754	1.02467			79	1.04727	1.09426
		80	0.78994	2.84431			80	1.65048	1.26116
		81	0.56615	0.50397			81	1.62922	0.56621
		82	0.62387	1.45598			82	1.44042	0.61343
		83	0.68293	1.10107			83	0.98592	0.44023
		84	0.89537	1.11428			84	1.2625	0.38181
		85	1.14146	1.5364			85	0.75223	0.16693
		86	0.74458	1.13137			86	0.83846	0.31426
		87	1.8075	2.20719			87	1.72796	0.66488
		88	1.71443	1.71721			88	1.2839	0.5837
		89	1.74715	1.48522			89	1.30737	0.63969
		90	0.98042	1.7833			90	1.28157	0.24531
		91	1.11453	2.03492			91	0.99461	0.26947
		92	2.68398	3.36683			92	1.1313	0.87378
		93	1.42613	4.60554			93	1.28223	0.36781
		94	0.95935	1.29055			94	1.02232	0.85454
		95	1.05511	1.78283			95	1.08297	0.46193
		96	1.38363	2.75736			96	1.14888	0.73067
		97	1.76307	3.02997			97	0.62283	0.67015
		98	1.81985	2.37114			98	1.44552	0.68588
		99	1.9844	4.02866			99	0.72028	0.86258
		100	0.51511	1.09282			100	1.1749	0.46963
		101	0.48443	0.67105			101	1.19793	0.72717
		102	1.01168	0.93505			102	0.70357	0.82479
		103	0.80486	0.57902			103	1.21628	1.20307
		104	1.0279	1.21833			104	0.67439	0.69708
		105	1.49672	1.64853			105	1.77786	0.84931
		106	0.59442	0.9344			106	1.55386	0.77232
		107	0.52365	0.43317			107	0.79564	0.73277
		108	0.83589	0.8432			108	0.84414	0.56864
		109	0.66754	1.18125			109	1.26198	1.31014
		110	0.6224	0.6029			110	0.68891	0.95182
		111	0.34851	0.61787			111	0.57707	0.38181
		112	0.43597	0.77169			112	0.49498	0.51478
		113	0.52043	0.73968			113	0.43352	0.42974
		114	0.34511	0.65225			114	0.50407	0.76006
		115	0.32053	0.60673			115	0.79102	1.37103
		116	0.51622	1.39661			116	0.78927	1.81017
		117	0.30174	0.55196			117	0.93879	1.67933
		118	0.62322	1.80989			118	1.45947	3.44995
		119	1.15311	2.23613			119	1.09999	2.20175
		120	0.70032	1.44			120	1.116	1.57362
		121	0.58137	1.16097			121	1.25389	1.85149
		122	0.57469	2.72829			122	1.37297	1.72258
		123	0.53811	2.5407			123	1.71423	2.67239
		124	0.72315	1.33624			124	1.8805	2.38685
		125	0.56925	1.5578			125	1.3644	1.54356
		126	0.90678	0.88459			126	1.82829	1.90082
		127	0.56405	0.52714			127	1.97846	0.92523
		128	0.57821	0.63367			128	2.20456	1.30315
		129	0.98669	0.84586			129	0.86224	0.45773
		130	0.22763	0.55762			130	1.00561	0.4294
		131	0.15563	0.47149			131	1.07605	0.97562
		132	0.18483	0.95103			132	0.79572	0.5739
		133	0.18841	1.66816			133	0.90793	0.61659
		134	1.13724	1.39137			134	1.4084	1.47881
		135	0.30566	0.37221			135	1.33301	1.35563
		136	0.25526	0.59229			136	1.62346	1.30385
		137	0.39054	1.94313			137	1.03253	1.63068
		138	0.23793	0.77051			138	0.81483	0.89024
		139	0.27692	3.43723			139	1.3491	1.87422
		140	0.63218	2.15537			140	1.23357	1.48757
		141	0.27756	0.78643			141	2.14996	3.1868
		142	0.34166	0.6414			142	1.12305	1.59535
		143	0.20743	0.77404			143	0.86336	1.20027
		144	0.46102	1.51405			144	1.44573	1.18207
		145	0.67052	1.63296			145	0.92511	1.46657
		146	0.61017	0.89178			146	0.71965	0.48606
		147	0.42356	0.59694			147	0.8439	1.81577
		148	0.37643	1.13185			148	0.63463	0.25164
		149	0.27287	0.9663			149	0.91355	0.73173
		150	0.1671	0.26998			150	0.69032	1.01307
		151	0.44767	1.97508			151	0.64259	0.94096
		152	0.62761	1.4851			152	1.1786	0.85911
		153	0.56463	1.50704			153	0.90054	1.86829
		154	0.74258	2.94867			154	0.60186	0.70688
		155	1.18191	2.08922			155	0.76727	1.23036
		156	1.45891	4.72097			156	0.72153	0.55884
		157	1.17346	0.71638			157	0.67	0.97562
		158	1.25274	1.17653			158	0.53143	0.86854
		159	1.07754	0.74598			159	0.85103	0.17779
		160	1.17085	1.06115			160	0.98542	1.28285
		161	1.48391	1.97643			161	0.81937	0.15329
		162	0.7982	0.77251			162	0.9475	2.06598
		163	0.41665	0.87333			163	0.59661	0.4126
		164	0.75705	1.30246			164	0.3254	0.18199
		165	0.32393	0.86006			165	0.39438	0.86784
		166	0.76114	0.88093			166	0.56342	0.49902
		167	0.44446	0.31649			167	1.10023	1.51624
		168	0.41191	0.61339			168	1.37275	3.06187
		169	0.98868	1.3745			169	1.38138	1.9729
		170	0.58676	1.88487			170	1.22514	0.68798
		171	0.59946	0.83848			171	1.59247	3.58012
		172	0.50475	0.61463			172	1.96559	3.36524
		173	0.78749	1.08609			173	2.41348	4.19492
		174	2.63785	2.76543			174	1.22039	2.68851
		175	1.07321	1.02755			175	1.24771	0.87064
		176	1.34318	1.77551			176	0.82325	0.69778
		177	1.32082	1.1543			177	0.90383	1.47671
		178	2.01262	2.31212			178	1.31116	1.6604
		179	3.53143	4.12694			179	1.48099	1.70872
		180	0.80171	1.66244			180	1.21588	2.01666
		181	0.85603	1.27257			181	1.2839	2.95969
		182	0.46002	0.98398			182	1.10857	0.2775
		183	0.65308	3.11079			183	1.63584	1.26569
		184	0.80288	1.17535			184	1.49186	1.06346
		185	0.98511	1.96582			185	2.05366	1.31888
		186	0.43819	0.70401			186	1.87353	1.61878
		187	0.33675	0.48628			187	1.34086	1.79234
		188	1.0488	1.50043			188	1.59278	0.97492
		189	0.51692	1.44584			189	0.9083	0.69078
		190	0.83449	0.93387			190	1.41627	0.80905
		191	0.63511	0.46984			191	1.71094	0.63303
		192	3.33738	3.09434			192	0.76629	0.5732
		193	3.21586	2.0763			193	0.59566	0.43603
		194	2.1167	1.50633			194	1.39996	0.46473
		195	1.26984	1.14411			195	0.65282	0.02032
		196	1.93277	1.11268			196	2.41968	0.6075
		197	2.4784	1.71585			197	1.38543	0.66488
		198	5.51392	3.85227			198	0.94115	1.17437
		199	2.6906	2.15277			199	1.94839	1.04247
		200	2.17119	1.62819			200	0.56946	0.65579
		201	0.51932	0.63243			201	2.0015	1.08026
		202	1.33218	1.1882			202	1.12224	0.39194
		203	0.97504	1.54494			203	1.52967	1.21603
		204	1.25584	2.13261			204	1.2984	0.41994
		205	0.13327	0.27735			205	1.38586	1.0435
		206	0.3347	0.8208			206	1.54514	0.88814
		207	0.21463	1.28848			207	1.75381	0.83598
		208	0.38358	6.40838			208	1.54994	0.74853
		209	0.23893	0.38689			209	0.98737	1.06973
		210	0.19432	0.18874			210	1.40664	1.63138
		211	0.29676	1.3126			211	1.17791	1.49001
		212	0.20228	1.20129			212	1.17489	0.64775
		213	0.44323	0.94337			213	1.59003	1.14464
		214	0.17776	0.43246			214	1.14149	1.6646
		215	0.24226	0.39986			215	2.84049	1.75139
		216	0.26281	0.45091			216	1.55712	2.45196
		217	0.16119	0.282			217	1.08846	1.92671
		218	0.16295	0.35788			218	0.83414	1.27095
		219	0.15686	0.36961			219	0.90536	1.09146
		220	0.237	0.32498			220	0.75096	0.95429
		221	0.53214	0.95061			221	0.78402	1.53863
		222	0.32258	0.55738			222	1.6473	1.76471
		223	0.73978	0.75158			223	1.35454	1.58938
		224	0.7506	0.67063			224	2.17237	1.62718
		225	0.47261	1.11704			225	1.64831	1.29055
		226	0.51119	0.62006			226	1.83787	1.18171
		227	0.23776	0.23083			227	1.43751	1.28075
		228	2.26093	1.76614			228	1.03468	0.2845
		229	2.0684	1.85906			229	0.76936	1.0687
		230	1.88073	2.25747			230	0.83549	0.94309
		231	0.5418	0.94955			231	1.0499	0.597
		232	1.05594	0.66958			232	1.36966	0.51058
		233	1.62428	2.08821			233	1.40128	0.63303
		234	1.19689	0.81207			234	1.00615	1.28109
		235	2.92481	2.63237			235	1.62754	1.49384
		236	1.17032	1.45392			236	0.80275	0.738
		237	0.7454	0.88282			237	1.30666	1.43365
		238	0.25046	0.31844			238	1.75832	0.81745
		239	0.78526	0.56381			239	1.20918	0.90703
		240	0.57388	0.27552			240	1.55759	1.04667
		241	1.61491	0.88877			241	1.72582	0.84931
		242	2.2036	0.53324			242	0.75165	1.38013
		243	0.73279	0.12197			243	0.63806	0.1365
		244	0.49343	0.08707			244	1.74382	0.78316
		245	1.979	0.27071			245	0.9012	1.20937
		246	0.98251	0.22561			246	2.10753	1.41686
		247	1.18008	0.241			247	0.78909	0.47626
		248	0.45468	0.07622			248	0.92105	0.35309
		249	0.66225	0.18764			249	1.67514	0.51862
		250	0.24172	0.04167			250	1.26117	0.44233
		251	0.68139	0.07333			251	1.4701	0.73733
		252	0.44016	0.11306			252	1.07731	0.44233
		253	0.68953	0.12391			253	1.36549	1.02707
		254	0.99369	0.23734			254	1.19945	0.58057
		255	0.44619	0.12191			255	1.19805	0.99975
		256	0.30734	0.14183			256	1.4025	1.44452
		257	0.83541	0.17721			257	1.69159	0.86538
		258	0.36242	0.11047			258	1.29966	0.99275
		259	0.32203	0.12273			259	1.31826	0.79506
		260	0.60524	0.21358			260	1.53216	0.92489
		261	0.21216	0.72667			261	1.27319	0.84405
		262	0.209	0.08795			262	1.31138	0.69078
		263	0.99369	0.16895			263	0.71079	0.28523
		264	1.04286	0.20645			264	1.05489	1.0372
		265	0.85712	0.18794			265	0.73132	1.93931
		266	0.93082	0.30997			266	1.27207	1.93055
		267	0.75304	0.30879			267	1.10864	1.47881
		268	1.05018	0.22596			268	0.5346	2.10937
		269	0.42722	0.08594			269	0.43619	0.45983
		270	1.56952	0.2262			270	1.0796	0.80379
		271	0.68373	0.13152			271	0.66489	0.7562
		272	0.52346	0.09998			272	0.88224	0.07771
		273	1.21315	0.21535			273	0.53432	0.72121
		274	0.83997	0.19206			274	2.43887	0.23131
		275	1.08923	0.52298			275	0.42633	0.96268
		276	0.364	0.20262			276	0.30138	0.93676
		277	0.48541	0.1689			277	0.44919	0.72681
		278	0.45737	0.15498			278	0.52215	1.24436
		279	0.7548	0.25639			279	1.0399	1.13832
		280	1.03742	0.36481			280	0.68552	0.83635
		281	0.56637	0.22272			281	0.72599	0.36149
		282	0.63925	0.35908			282	0.74674	0.61343
		283	1.49284	0.33156			283	1.05509	1.06016
		284	0.93182	0.37972			284	0.88836	1.34934
		285	1.23574	0.43372			285	1.03421	1.81893
		286	0.47803	0.29276			286	0.81081	1.29265
		287	0.6252	0.63611			287	0.64646	2.70774
		288	1.31512	0.39151			288	0.47845	1.14078
		289	0.70212	0.23551			289	0.39613	1.44138
		290	0.82253	0.27578			290	0.82057	1.43085
		291	0.45005	0.24082			291	0.82345	0.71214
		292	1.66494	0.26228			292	1.05425	1.21183
		293	0.89189	0.20627			293	0.91167	2.23674
		294	1.70159	0.33928			294	0.84252	1.19431
		295	2.10819	0.32			295	0.82401	0.44827
		296	0.8604	0.1429			296	1.61708	0.7534
		297	1.11709	0.18151			297	0.86734	1.23283
		298	0.75416	0.22956			298	1.30705	1.05574
		299	0.72249	0.19436			299	1.1541	0.88814
		300	1.49161	0.38856			300	0.95031	0.52421
		301	0.95968	0.1584			301	0.59041	0.20332
		302	0.90472	0.2499			302	0.7933	0.51405
		303	1.4103	0.32259			303	0.73129	0.79612
		304	1.80011	0.32265			304	0.58219	0.47206
		305	0.31466	0.18587			305	1.51135	1.0715
		306	0.7044	0.30449			306	0.41895	0.47103
		307	0.63392	0.51107			307	0.43906	0.57357
		308	0.64973	0.35089			308	0.57429	0.61869
		309	0.47909	0.14991			309	0.66333	0.87974
		310	0.20659	0.12857			310	0.4333	0.46193
		311	1.22825	0.55653			311	0.85943	1.2209
		312	0.61372	0.24229			312	0.7236	1.3448
		313	0.74549	0.13287			313	0.80192	0.55571
		314	0.63334	0.14661			314	0.64452	2.14366
		315	0.55232	0.14425			315	0.5863	1.40043
		316	1.12037	0.25987			316	0.61374	0.91263
		317	0.43969	0.08736			317	0.32556	0.67468
		318	1.1189	0.61483			318	0.41622	0.52421
		319	0.70733	0.26216			319	0.67687	0.95462
		320	0.40884	0.37571			320	0.48996	0.4247
		321	0.55729	0.28468			321	0.32633	0.07631
		322	0.9183	0.44381			322	0.18403	0.05495
		323	0.20531	0.05942			323	0.37703	0.68901
		324	0.33391	0.08536			324	0.48537	1.69333
		325	0.68139	0.11625			325	0.40487	0.86191
		326	0.509	0.18192			326	0.3096	0.47383
		327	0.88879	0.29364			327	0.29544	0.86434
		328	0.80825	0.16659			328	0.52258	1.37033
		329	0.67185	0.29471			329	0.32994	0.49306
		330	0.63568	0.17037			330	0.18989	0.24707
		331	0.28486	0.09314			331	0.18376	0.16766
		332	0.71359	0.89404			332	0.2609	0.47942
		333	0.50315	0.22313			333	0.42786	0.44407
		334	0.56479	0.19737			334	0.5967	0.96268
		335	0.30699	0.08288			335	0.51945	0.5746
		336	0.67255	0.16253			336	0.728	0.5942
		337	0.70124	0.06896			337	0.37139	0.14246
		338	0.63679	0.43643			338	0.58232	0.85418
		339	0.48986	0.22891			339	0.71041	0.78979
		340	0.27421	0.04155			340	0.6498	1.32694
		341	0.11493	0.0218			341	0.61888	0.98015
		342	0.22509	0.22143			342	0.70843	1.37767
		343	1.36744	0.27342			343	0.34771	0.62919
		344	0.55092	0.1732			344	0.56816	1.01201
		345	0.21528	0.09263			345	0.62901	0.46226
		346	0.61583	0.1383			346	0.53799	0.92209
		347	0.53294	0.20799			347	0.29415	0.36395
		348	1.09397	0.35366			348	0.63474	0.77546
		349	0.57058	0.19961			349	0.77077	0.84651
		350	0.29697	0.10116			350	0.52248	1.08759
		351	0.30599	0.13694			351	0.77085	1.25589
		352	0.27696	0.08795			352	0.66064	0.97142
		353	0.53189	0.12993			353	0.47654	0.45143
		354	0.70369	0.93673			354	0.49585	1.20657
		355	0.32192	0.11767			355	0.35608	0.44967
		356	0.32724	0.12987			356	0.45284	0.23728
		357	0.47651	0.25173			357	1.66109	2.03253
		358	0.51655	0.15928			358	1.36223	2.25948
		359	0.3163	0.40342			359	1.19557	1.23982
		360	0.31846	0.18923			360	0.82507	1.10859
		361	0.37694	0.12073			361	0.51746	0.81885
		362	0.43442	0.09514			362	0.66865	0.6131
		363	0.67419	0.34016			363	0.65935	1.42632
		364	0.72851	0.48784			364	0.63815	2.13924
		365	0.64258	0.24731			365	0.55858	1.00535
		366	1.09238	0.27726			366	0.56887	2.18636
		367	0.79384	0.3483			367	0.71821	2.49815
		368	0.78301	0.26641			368	0.74895	1.6772
		369	1.06786	0.19826			369	0.55562	0.83531
		370	0.44408	0.35396			370	0.76459	1.35284
		371	0.86455	0.88779			371	0.52942	0.98228
		372	0.88756	0.17845			372	0.51444	1.00571
		373	1.05012	0.2509			373	0.3073	0.18199
		374	1.1374	0.32129			374	0.61877	1.53516
		375	0.9564	0.33533			375	0.50844	0.41364
		376	0.65552	0.26658			376	0.38581	0.33422
		377	1.03402	0.42093			377	0.39056	0.21665
		378	0.79695	0.6887			378	0.49338	1.15128
		379	0.51192	0.32495			379	0.30427	0.88217
		380	0.45438	0.15593			380	0.2217	0.25864
		381	0.50836	0.18381			381	0.28699	0.52561
		382	1.22228	1.78391			382	0.24909	0.47906
		383	0.69667	0.17184			383	0.61759	1.08726
		384	0.32028	0.08129			384	0.23438	0.7576
		385	0.28644	0.13229			385	0.27704	0.88884
		386	1.12839	0.33981			386	0.26472	1.97047
		387	1.27127	0.80838			387	0.33182	1.54283
		388	0.54775	0.24336			388	0.46168	0.78419
		389	0.76147	0.28079			389	0.31807	0.60716
		390	0.54787	0.13895			390	0.56265	0.38041
		391	1.13231	0.23622			391	0.42023	2.25984
		392	0.27631	0.09438			392	0.3433	0.88954
		393	0.4675	0.53996			393	0.29518	0.30726
		394	1.07435	1.08246			394	0.41474	0.74117
		395	0.42277	0.32807			395	0.30844	0.26631
		396	0.22392	0.15958			396	0.53933	0.70827
		397	0.44555	0.15598			397	0.30452	0.27577
		398	1.28363	1.16795			398	0.25698	0.4154
		399	0.31319	0.2028			399	0.30497	0.95356
		400	0.22966	0.92423			400	0.39702	1.0659
		401	0.36394	0.34039
		402	0.20455	0.12202			401	1.58425	0.47081
		403	0.71523	0.95889			402	0.49792	0.31096
		404	0.42195	1.02451			403	1.59056	1.07572
		405	0.67267	0.18098			404	1.73766	1.04306
		406	0.34627	0.16695			405	1.03583	1.40228
		407	1.42312	0.26841			406	0.49483	1.27202
		408	0.72583	0.23528			407	0.7242	1.27563
		409	0.28258	0.11713			408	0.67991	2.20215
		410	0.23656	0.61448			409	0.39244	1.21905
		411	0.6763	0.21824			410	0.35761	0.43987
		412	0.31571	0.2861			411	0.516	1.17672
		413	0.39351	0.08394			412	0.33078	0.51637
		414	0.16866	0.06266			413	0.59381	1.41595
		415	0.75632	0.46066			414	0.47008	0.71289
		416	0.86702	0.20486			415	0.48143	1.2069
		417	1.72992	0.47865			416	0.36597	0.17654
		418	0.98099	0.67249			417	0.52733	1.38044
		419	0.7075	0.37559			418	0.99566	1.13703
		420	0.5148	0.25049			419	1.25026	0.77098
		421	0.52498	1.1742			420	0.83889	1.02444
		422	0.74503	0.87659			421	1.05711	0.99692
		423	0.77406	0.65091			422	1.47772	1.38082
		424	0.81117	0.43797			423	2.20292	2.03849
		425	0.93922	1.29157			424	0.82709	0.43056
		426	1.02749	1.25773			425	0.98786	1.2088
		427	0.43585	0.55351			426	0.95819	0.60315
		428	0.80804	2.8892			427	0.70515	1.01077
		429	1.44311	2.66823			428	2.01682	1.0421
		430	0.47466	0.90783			429	2.33017	1.94604
		431	0.80979	1.21074			430	1.7384	1.74023
		432	1.39546	1.47422			431	1.20475	1.58549
		433	0.86728	1.96201			432	1.45298	2.10912
		434	3.10797	3.25855			433	1.12288	0.78162
		435	1.36198	2.02887			434	1.46842	0.95515
		436	1.40225	1.50587			435	1.46427	1.40112
		437	0.97323	1.40294			436	0.87888	1.76641
		438	0.99442	1.35159			437	1.00076	1.88622
		439	1.13883	1.39946			438	0.57264	0.92211
		440	3.82102	3.1223			439	0.49914	0.75712
		441	2.96473	2.89203			440	0.7016	0.48144
		442	1.6789	1.02362			441	0.66611	0.64587
		443	6.76458	4.68202			442	0.54832	0.57809
		444	0.39488	0.43213			443	0.91787	1.08843
		445	1.04131	1.66735			444	0.9229	1.33867
		446	1.61456	1.12667			445	1.29466	0.93502
		447	1.03101	0.91408			446	1.14293	1.93273
		448	0.4883	0.43513			447	0.97229	1.21374
		449	2.18683	1.80949			448	0.94952	0.71251
		450	0.42766	0.69158			449	1.04325	1.30297
		451	0.43504	0.51861			450	1.39062	1.63523
		452	0.83947	0.87812			451	1.3388	1.92477
		453	2.79632	3.06193			452	1.97455	1.65289
		454	3.56691	3.97473			453	0.51448	0.95591
		455	2.32755	2.74735			454	1.00241	1.38044
		456	2.46453	2.45098			455	0.9121	2.02482
		457	4.92861	3.66646			456	0.71797	2.64111
		458	5.43789	4.80624			457	0.8336	1.12545
		459	1.69804	1.30348			458	0.77399	1.80838
		460	2.3135	1.93913			459	1.21503	1.58227
		461	4.65389	3.5393			460	0.93093	1.50157
		462	1.01883	1.42522			461	0.98079	1.28816
		463	0.67281	0.80106			462	1.66064	1.68667
		464	0.8856	1.32028			463	1.78681	1.04438
		465	1.42818	2.94715			464	0.56304	0.98439
		466	0.71004	1.08252			465	0.97175	1.32348
		467	1.15007	2.42663			466	1.12329	1.67928
		468	2.46518	2.51984			467	0.87946	1.06147
		469	1.85931	1.48052			468	0.91775	1.10078
		470	1.17407	0.81787			469	1.92894	2.73167
		471	1.47946	0.99178			470	1.28362	2.82907
		472	2.85147	3.24358			471	0.83439	1.26786
		473	1.96099	2.01855			472	1.15602	1.22949
		474	0.80845	0.60215			473	0.65644	0.50158
		475	4.36489	5.23455			474	2.77625	2.04437
		476	1.05547	0.81557			475	1.2592	2.01077
		477	0.50007	0.52362			476	1.51689	2.11026
		478	1.76548	2.34416			477	1.97455	1.85223
		479	1.72011	1.1871			478	1.06906	1.47878
		480	3.15369	4.4133			479	2.2254	1.04039
		481	1.29273	1.27748			480	1.2912	1.20482
		482	1.0128	0.94297			481	1.03305	1.60371
		483	1.80803	1.4978			482	2.44721	3.25532
		484	0.93459	1.222			483	1.807	1.64282
		485	1.24912	0.83579			484	0.9818	1.85205
		486	1.14211	1.55899			485	0.8664	1.14179
		487	2.79673	1.69518			486	1.2473	1.26254
		488	3.57229	2.63009			487	1.2176	1.74573
		489	1.77642	1.8372			488	1.62792	1.65421
		490	1.3515	3.58563			489	0.63665	0.92553
		491	2.26451	1.98194			490	0.41777	0.95325
		492	1.52899	4.33454			491	0.53006	1.20862
		493	1.34828	1.32895			492	0.71702	1.39125
		494	3.09791	3.4445			493	1.75884	1.08483
		495	2.49807	2.69812			494	0.56932	0.77118
		496	2.01649	2.26433			495	0.32137	0.59252
		497	10.8277	5.98811			496	0.65351	0.55454
		498	2.31309	3.10043			497	0.8192	0.81599
		499	1.78562	2.01708			498	0.59964	0.74744
		500	1.67041	1.26976			499	0.49915	0.82301
		501	4.03059	3.28549			500	0.48946	0.70263
		502	6.87019	5.622			501	1.15691	1.45428
		503	6.80714	4.22064			502	1.31092	1.08671
		504	1.30566	1.44751			503	0.4231	1.23936
		505	1.13228	1.44456			504	1.88285	1.1507
		506	3.45264	3.59536			505	1.77611	1.19911
		507	1.65092	3.5617			506	1.02601	1.31095
		508	0.8441	2.91773			507	1.14915	1.14083
		509	1.05588	1.536			508	0.55916	0.83118
		510	2.21984	4.08852			509	1.18062	0.77098
		511	1.15019	1.07309			510	0.47413	0.69542
		512	0.94993	0.89198			511	0.65213	0.81997
		513	1.14943	1.53765			512	0.96658	1.40796
		514	0.83438	1.48648			513	1.18789	1.7556
		515	0.85674	2.03505			514	0.57717	0.92951
		516	1.06402	0.80124			515	1.19933	0.87863
		517	1.38486	1.05952			516	1.39827	2.71895
		518	0.97024	0.58688			517	1.89601	1.82091
		519	0.81845	0.97439			518	1.18144	1.51524
		520	0.88812	1.27878			519	1.35116	0.8006
		521	0.68441	1.08033			520	1.1633	0.45171
		522	1.1458	2.26822			521	1.09341	0.30305
		523	0.93471	2.40476			522	1.75052	0.96698
		524	2.34611	3.19806			523	0.43312	0.5874
		525	3.87833	5.8149			524	0.66107	0.74572
		526	1.66789	1.14389			525	0.99559	1.3757
		527	1.65601	1.31952			526	1.11795	0.91052
		528	4.86855	3.16864			527	0.92707	1.23234
		529	1.86306	0.96844			528	1.06105	1.40304
		530	1.63716	1.2417			529	1.48547	0.98343
		531	3.80381	3.5943			530	0.80218	0.35993
		532	3.08778	3.42203			531	0.48207	0.47081
		533	1.96708	2.03712			532	1.19918	1.25133
		534	2.60719	2.34521			533	0.87637	0.8006
		535	0.94548	0.97233			534	0.98552	1.32841
		536	0.88039	0.96956			535	1.06047	1.42296
		537	0.51447	0.46767			536	0.55777	0.65839
		538	0.40671	0.50364			537	1.22544	1.76681
		539	0.63277	1.17012			538	1.30714	1.20974
		540	0.42983	0.26793			539	1.10642	1.07894
		541	0.5918	0.6851			540	1.23994	1.09944
		542	0.41912	1.38896			541	0.42299	0.3383
		543	0.37404	0.62231			542	0.74997	0.8887
		544	0.7385	0.83054			543	1.37798	0.48259
		545	0.41531	0.90223			544	0.95505	0.89269
		546	0.39939	0.85094			545	1.351	1.0159
		547	0.57921	1.75331			546	0.69878	0.79548
		548	0.59935	0.73957			547	1.06012	1.24108
		549	0.3868	0.84841			548	1.34621	0.63561
		550	0.6926	2.61128			549	1.2965	0.4805
		551	0.31234	0.72059			550	1.6827	1.89306
		552	0.91703	0.99055			551	1.03652	0.95021
		553	0.50967	0.54084			552	2.27035	2.60238
		554	0.7951	0.88301			553	0.77993	0.65802
		555	0.23267	1.21074			554	0.99743	0.6751
		556	0.47033	1.11606			555	0.88366	0.62555
		557	0.67311	1.06064			556	1.95413	1.77061
		558	1.02457	2.486			557	1.63451	1.37722
		559	0.56938	2.5755			558	1.76655	1.44101
		560	0.3474	1.04537			559	0.60274	0.37132
		561	0.21213	0.60274			560	0.47565	0.37284
		562	0.37995	1.75903			561	2.12462	1.44803
		563	0.23817	0.30065			562	2.63232	3.48543
		564	0.55088	1.32936			563	0.72517	0.73661
		565	0.37521	0.81675			564	1.34658	1.67832
		566	1.48994	1.55133			565	1.16871	2.17235
		567	0.4403	0.43348			566	1.30867	2.36391
		568	1.15721	2.54378			567	1.21781	1.84559
		569	0.46044	0.45635			568	1.38889	1.30203
		570	0.81805	1.58417			569	0.99017	1.41631
		571	0.28214	0.24836			570	0.57898	0.81275
		572	1.02094	1.83437			571	1.06197	0.7518
		573	1.34787	0.58434			572	0.6813	0.84637
		574	0.35835	0.56631			573	0.75177	0.82623
		575	0.20317	0.63564			574	1.37102	0.58472
		576	0.28992	3.47273			575	0.81454	1.01439
		577	0.21125	0.39073			576	1.06594	1.24526
		578	0.58266	0.51867			577	0.79145	0.73585
		579	0.29606	0.20921			578	0.79121	0.77042
		580	1.14158	2.17065			579	0.86623	1.90958
		581	0.44967	0.47374			580	0.30114	0.26709
		582	0.68786	0.56318			581	0.44871	0.37399
		583	1.24894	0.83838			582	0.5908	0.83326
		584	0.36344	0.3612			583	0.87435	0.69752
		585	0.50669	0.42741			584	1.3991	0.77022
		586	0.31626	0.22112			585	0.79933	0.66978
		587	1.01678	1.04066			586	0.58621	0.17254
		588	1.07297	3.82228			587	1.29602	0.67358
		589	1.53355	1.62561			588	1.14864	0.94034
		590	0.65982	0.55481			589	0.95957	0.63828
		591	0.67756	0.78921			590	0.91931	0.5627
		592	0.80236	1.16364			591	0.79459	0.6115
		593	0.63383	0.40418			592	0.77944	0.38557
		594	0.68119	0.77907			593	0.83878	0.78749
		595	1.29752	1.21411			594	0.91402	0.14482
		596	0.43749	0.43996			595	1.1204	0.11786
		597	1.27329	1.51012			596	1.00548	0.33013
		598	0.81471	0.78432			597	1.20091	0.99178
		599	0.79797	0.59519			598	1.06669	0.49511
		600	0.56183	0.84534			599	0.93095	0.69504
		601	0.50645	1.79735			600	1.2128	0.61188
		602	0.42854	1.25803			601	1.62254	1.01173
		603	0.30268	0.7868			602	1.42801	0.57561
		604	0.31269	0.57763			603	1.37107	1.16817
		605	0.94295	0.11025			604	0.99878	0.44347
		606	0.57727	0.09215			605	1.23945	0.99768
		607	1.86059	0.25216			606	1.19376	0.90445
		608	0.30472	0.2574			607	0.95512	0.73357
		609	0.28768	0.16278			608	1.72445	1.10818
		610	2.59558	0.71312			609	0.52931	0.58852
		611	0.29512	0.15665			610	1.09599	0.63296
		612	0.28821	0.23576			611	0.78021	0.92231
		613	0.55936	1.03249			612	0.91244	0.68916
		614	0.55649	0.14468			613	0.65308	0.7761
		615	0.30741	0.07334			614	1.09274	0.61302
		616	0.13519	0.07694			615	1.66476	0.35025
		617	0.42764	1.33168			616	1.76713	1.14235
		618	0.83419	0.211			617	1.65863	1.37302
		619	0.16013	0.05259			618	3.0823	1.84597
		620	0.3512	0.27815			619	1.32568	0.59593
		621	0.19917	0.06727			620	0.85499	0.66846
		622	0.54636	0.24502			621	1.46744	1.05066
		623	0.43052	0.1027			622	0.57588	0.23672
		624	0.35459	0.08189			623	0.38799	0.40513
		625	0.22821	0.05589			624	0.93697	0.86174
		626	1.12507	0.35792			625	1.43101	0.70435
		627	0.79713	0.15057			626	1.58258	1.5441
		628	0.98662	0.16661			627	1.90787	1.12241
		629	0.16511	0.07057			628	1.03602	0.94318
		630	0.56779	0.17628			629	0.40559	0.49417
		631	1.33527	0.22551			630	0.50056	0.41101
		632	0.17752	0.05394			631	1.01643	1.15146
		633	0.91638	0.29154			632	0.81114	0.56518
		634	0.30472	0.11284			633	0.80291	0.16989
		635	0.54847	0.1833			634	0.74018	0.30412
		636	0.9652	0.234			635	0.56176	0.27241
		637	0.11927	0.05813			636	0.61198	0.48107
		638	0.21995	0.0994			637	0.98107	0.37931
		639	0.69873	0.21914			638	0.9442	0.51847
		640	0.43812	0.26613			639	1.34801	0.75542
		641	0.21545	0.21295			640	1.3478	0.82395
		642	0.23594	0.11727			641	1.57369	0.65499
		643	0.11552	0.09292			642	1.12613	0.44936
		644	0.22078	0.12275			643	1.17804	0.4786
		645	0.38368	0.07977			644	2.20242	1.00433
		646	0.24273	0.107			645	1.25245	0.64739
		647	0.98686	0.17398			646	1.40146	0.59289
		648	0.42624	0.09922			647	1.21169	0.76395
		649	0.58558	0.26265			648	2.4854	1.68877
		650	0.38831	1.54604			649	2.39069	0.70643
		651	0.73222	0.54717			650	1.44128	0.81143
		652	1.04299	0.26135			651	1.1325	0.54675
		653	0.24226	0.18595			652	1.14131	0.81751
		654	0.50685	0.20133			653	0.83261	0.44994
		655	1.04984	0.41899			654	0.7242	0.2895
		656	0.38164	0.12021			655	1.1814	1.00129
		657	0.45188	0.16755			656	2.04323	0.98097
		658	1.35576	0.25021			657	1.27261	0.93331
		659	0.38849	3.06272			658	1.34345	1.09431
		660	1.85017	0.58195			659	1.13193	0.72314
		661	0.18308	0.21218			660	0.90839	0.426
		662	0.35687	0.3094			661	0.71102	0.21147
		663	0.30864	0.37442			662	1.10658	0.67378
		664	0.38105	0.26978			663	1.18417	0.96464
		665	0.45727	0.46457			664	0.75434	0.59879
		666	1.43028	0.48633			665	0.71272	0.20804
		667	0.5737	0.17144			666	0.76785	0.35823
		668	0.6114	0.11444			667	0.78116	0.87237
		669	0.3687	0.21483			668	0.74426	0.48012
		670	0.46885	0.17793			669	1.02969	0.76167
		671	0.29635	0.25139			670	1.03742	0.40893
		672	0.25209	0.44706			671	0.65943	0.5534
		673	0.18875	0.10205			672	1.05086	0.76243
		674	0.1404	0.74614			673	0.896	0.64208
		675	0.47606	1.08124			674	2.46484	0.90389
		676	0.2539	0.67598			675	1.47191	1.03869
		677	0.28323	0.50077			676	0.92882	0.27183
		678	0.33575	0.83935			677	0.54206	1.19039
		679	0.2686	0.78888			678	0.89593	0.31628
		680	0.1702	0.16331			679	0.7622	0.37056
		681	0.18993	0.23005			680	0.61395	0.61188
		682	0.9721	1.29271			681	0.77674	0.40853
		683	0.39861	0.30433			682	0.69855	0.47309
		684	0.48584	0.52317			683	0.56855	0.79491
		685	0.83641	0.90143			684	0.52981	0.79965
		686	0.51206	0.37348			685	1.28998	0.60259
		687	0.82418	1.56632			686	2.31737	0.81921
		688	0.4503	0.87142			687	0.92053	0.80268
		689	0.58897	0.21631			688	1.25624	0.71231
		690	0.46242	0.54292			689	0.63592	0.17918
		691	0.55754	1.23894			690	0.77705	-0.00193
		692	0.74668	0.25769			691	0.70733	0.52549
		693	0.15533	0.28428			692	0.61575	0.44878
		694	1.40394	0.48119			693	1.42737	0.66238
		695	0.17383	0.0688			694	1.0185	0.87693
		696	0.16323	0.0688			695	0.87639	0.91432
		697	0.4445	0.33988			696	1.11972	0.78389
		698	0.77665	0.23411			697	1.22238	0.80308
		699	0.91099	0.29301			698	0.8149	0.4505
		700	0.85473	0.18448			699	0.95412	0.57029
		701	1.00927	0.18471			700	0.47375	0.3736
		702	0.23535	0.07452			701	1.20622	0.53009
		703	0.2816	0.18441			702	0.6538	1.01952
		704	0.97199	0.19408			703	1.40332	0.97356
		705	0.70459	0.1501			704	0.65987	0.76243
		706	1.67579	0.42271			705	1.34565	0.99844
		707	0.54835	0.12953			706	0.86404	1.48714
		708	1.65729	0.51415			707	0.4532	0.54999
		709	1.14221	0.34023			708	1.61707	1.13456
		710	1.33024	0.30386			709	1.89013	1.38423
		711	1.0362	0.31895			710	1.21437	1.31892
		712	0.59857	0.11508			711	0.95105	1.08027
		713	1.25964	0.37154			712	1.13259	1.85831
		714	0.75271	0.28882			713	0.90585	1.19285
		715	1.4342	0.76093			714	0.93814	1.02616
		716	1.0413	0.23842			715	1.82777	1.74459
		717	0.52681	0.22038			716	0.97535	0.75731
		718	1.73292	0.26341			717	1.5065	3.37169
		719	0.90508	0.37101			718	0.76337	1.42942
		720	1.31777	0.32367			719	0.47676	0.92003
		721	0.90999	0.41481			720	0.51284	1.38195
		722	0.35758	0.11438			721	0.66108	0.97679
		723	1.59494	0.77797			722	0.67308	1.31758
		724	0.70406	0.26796			723	0.72214	1.52397
		725	0.55174	0.1692			724	0.75826	1.62479
		726	1.1339	0.29608			725	0.58699	0.57998
		727	1.65635	0.55666			726	0.59864	1.3233
		728	2.62696	1.05618			727	0.4706	0.80004
		729	1.14297	0.43886			728	0.5737	1.01894
		730	0.39112	0.17681			729	0.64038	0.99218
		731	0.70617	0.32432			730	0.61557	1.37682
		732	0.73456	0.21696			731	0.71925	1.51999
		733	0.41377	0.25292			732	0.4757	0.5329
		734	0.70523	0.27013			733	0.63318	1.4843
		735	1.07408	0.20929			734	1.15307	1.91527
		736	0.24149	0.10276			735	1.16158	1.80782
		737	1.49502	0.46605			736	1.09455	1.24943
		738	0.50626	0.24337			737	1.34344	1.36127
		739	0.53348	0.15157			738	1.10487	1.86706
		740	0.6838	0.25811			739	1.85655	2.61319
		741	1.43689	0.3104			740	0.40524	0.6377
		742	0.38351	0.22067			741	1.61804	2.59308
		743	1.31876	0.40379			742	2.32058	2.42828
		744	0.41658	0.14385			743	1.78595	1.92875
		745	1.01566	0.28871			744	1.07275	1.73339
		746	0.75938	0.58366			745	0.50699	0.49037
		747	1.75282	0.56279			746	0.35218	0.44215
		748	0.41687	0.22774			747	0.46266	1.39277
		749	1.11734	0.21207			748	0.67458	0.36354
		750	1.09978	0.65523			749	1.26902	1.06603
		751	0.6567	0.14373			750	0.7624	0.63144
		752	0.45282	0.61184			751	0.80193	0.8363
		753	0.40628	2.25256			752	0.93236	0.48354
		754	0.85058	0.30745			753	0.38406	1.81674
		755	1.16756	1.17645			754	0.96643	0.54183
		756	0.37853	0.09174			755	0.57055	0.91736
		757	0.57616	0.13076			756	0.37179	0.69636
		758	1.06512	0.2166			757	0.56124	0.92895
		759	0.24126	0.12805			758	0.582	1.14635
		760	0.95812	0.24667			759	0.39585	0.90217
		761	0.86925	0.27886			760	0.4449	0.82642
		762	0.99394	0.35285			761	0.46801	1.25191
		763	1.66302	0.78293			762	0.49342	0.97091
		764	0.75428	0.36588			763	0.61035	0.7482
		765	0.57797	0.34683			764	0.54831	1.01552
		766	0.74627	0.17758			765	0.4505	1.13419
		767	0.81048	0.26678			766	0.35094	0.64277
		768	1.14608	0.11909			767	0.32797	0.40635
		769	0.70032	0.22309			768	0.37841	0.62157
		770	1.31379	0.23806			769	0.55314	0.75693
		771	1.31484	0.344			770	0.47309	0.32291
		772	0.84133	0.25782			771	0.51724	0.15622
		773	1.24893	0.34513			772	0.54891	0.29006
		774	0.3135	0.09321			773	0.49812	0.30621
		775	1.48436	0.36635			774	0.47403	0.38101
		776	1.64418	0.32797			775	0.6629	0.86705
		777	1.57065	1.45997			776	0.66416	0.42506
		778	1.69317	0.44729			777	0.58981	0.24601
		779	0.66414	0.10736			778	0.43942	0.42639
		780	1.34762	0.40591			779	0.39813	0.22438
		781	0.99605	0.21271			780	0.38493	0.10457
		782	1.17031	0.3285			781	0.57947	0.2371
		783	0.922	0.18718			782	0.46693	0.42296
		784	2.00997	0.59722			783	0.79547	0.782
		785	0.80967	0.17822			784	0.77903	0.75028
		786	0.60197	0.23034			785	0.79966	1.20197
		787	1.19174	0.28558			786	0.82579	1.38613
		788	1.11517	0.25392			787	0.56786	0.34038
		789	1.21398	0.25793			788	0.40256	0.1733
		790	2.12453	0.29861			789	0.34102	0.27527
		791	1.88043	0.42472			790	0.53149	1.32082
		792	2.56754	0.30291			791	0.40431	0.33241
		793	1.92961	0.38816			792	0.44219	0.71003
		794	3.98737	1.08555			793	0.48301	0.96122
		795	1.24987	0.37573			794	0.91366	0.85053
		796	1.74614	0.39807			795	0.6095	2.52586
		797	1.61215	0.62452			796	0.41933	0.61398
		798	2.11487	0.46186			797	0.26331	0.45714
		799	1.14461	0.69608			798	0.41558	0.48639
		800	0.37519	0.18495			799	0.45429	0.88832
		801	1.70979	1.7097			800	0.47423	1.16761
		802	1.69399	1.86098			801	0.30299	-0.29616
		803	1.99798	1.93626			802	0.35645	-0.14994
		804	0.78906	0.17138			803	0.60913	0.17561
							804	0.5971	0.21365
							805	1.80976	0.67794
							806	0.72159	0.68972
							807	1.09982	0.95655
							808	0.30003	0.59536
							809	0.25358	0.4329
							810	0.33833	0.55255
							811	0.44674	0.47889
							812	0.29574	0.94955
							813	0.22299	0.64738
							814	0.53193	0.90373
							815	1.23353	1.49182
							816	0.43138	0.82465
							817	0.85147	1.18696
							818	0.26558	0.7661
							819	0.37082	0.84375
							820	0.44873	1.70377
							821	0.81733	1.69867
							822	0.73802	0.67078
							823	0.73868	1.21591
							824	1.01996	1.07685
							825	0.80956	0.68256
							826	0.56509	1.06507
							827	0.6418	1.02068
							828	0.17266	0.16925
							829	0.29674	0.28714
							830	0.33824	0.26822
							831	0.5253	0.43035
							832	0.45808	0.29448
							833	0.32732	0.52582
							834	0.59949	0.50736
							835	0.29702	0.31913
							836	1.44573	0.37179
							837	0.27176	0.33615
							838	0.65411	0.59553
							839	0.3207	0.34506
							840	0.32969	0.07123
							841	0.66185	1.14781
							842	1.0684	1.11234
							843	0.45356	1.5639
							844	0.93248	2.10968
							845	0.55051	0.79903
							846	1.5177	0.73697
							847	0.67771	0.80905
							848	1.86866	1.02848
							849	1.69513	0.89323
							850	1.63014	1.20128
							851	1.11414	0.91343
							852	1.34315	0.63641
							853	1.33148	1.14637
							854	0.68245	0.31659
							855	1.59231	0.61541
							856	1.33763	0.46107
							857	1.51179	0.61414
							858	1.66795	0.84629
							859	1.13848	0.2819
							860	1.56075	0.50324
							861	3.27953	1.08958
							862	1.09369	0.67857
							863	0.88639	0.4111
							864	3.36646	0.49257
							865	1.98862	0.25438
							866	1.28775	0.33394
							867	1.58409	0.58677
							868	0.9741	1.23533
							869	3.80594	0.92012
							870	1.08684	1.03102
							871	0.80012	0.7688
							872	2.45263	1.66415
							873	2.41643	3.27393
							874	3.78565	1.66
							875	1.0174	4.94513
							876	1.90354	2.47357
							877	2.01706	1.00938
							878	2.50382	0.82465
							879	2.3304	0.46059
							880	2.09429	0.64691
							881	1.84489	2.32384
							882	4.71031	5.70109
							883	2.53118	3.1907
							884	1.37696	1.96296
							885	3.38434	2.80835
							886	1.16651	0.54555
							887	1.4784	0.0141
							888	1.91457	0.1843
							889	1.14953	0.87302
							890	1.30217	0.57643
							891	1.01487	0.98153
							892	1.02548	0.53442
							893	1.25498	0.61095
							894	0.67125	0.2652
							895	0.75703	0.27808
							896	0.75421	0.66983
							897	3.43178	2.99261
							898	1.43603	1.86002
							899	1.22297	0.47172
							900	0.76946	0.45454
							901	1.41628	2.9132
							902	0.56083	0.97804
							903	0.53853	0.29972
							904	0.66848	0.25358
							905	0.74225	0.65901
							906	0.40579	0.05309
							907	0.71881	0.23974
							908	1.391	0.72106
							909	1.32539	0.63499
							910	0.6619	0.27331
							911	1.23285	0.7252
							912	0.64277	0.16367
							913	1.81724	1.94276
							914	1.74719	0.43832
							915	1.416	0.185
							916	1.04624	3.36161
							917	2.86815	3.45899
							918	2.65976	3.53902
							919	3.04415	3.07647
							920	1.65095	1.29309
							921	1.99499	1.57234
							922	1.72311	2.81949
							923	1.96746	2.32655
							924	2.6538	2.18016
							925	2.05956	2.64462
							926	2.68685	2.95569
							927	0.87358	1.63312
							928	1.58075	2.35837
							929	2.07804	4.3287
							930	2.54025	2.61741
							931	2.41243	2.22518
							932	2.1995	0.81144
							933	1.38389	1.12108
							934	1.20288	0.19773
							935	1.2908	0.77755
							936	1.73111	0.78486
							937	1.61214	0.94223
							938	2.34242	1.73607
							939	1.50745	0.87286
							940	3.25495	2.80231
							941	2.13318	2.05685
							942	2.49409	3.45899
							943	0.75447	1.8363
							944	0.58176	0.719
							945	0.71396	0.90086
							946	0.81617	2.1539
							947	0.53867	0.1554
							948	0.5439	0.24435
							949	0.83279	0.17116
							950	1.77756	1.97013
							951	1.09122	0.6571
							952	1.75109	0.6415
							953	2.08432	1.19284
							954	1.18008	1.8492
							955	1.30475	3.17209
							956	0.99432	1.72541
							957	1.28176	1.5655
							958	1.03814	0.58613
							959	0.82519	1.09197
							960	0.91124	0.28126
							961	0.88913	1.65571
							962	0.77585	3.83847
							963	0.71536	2.15948
							964	1.08227	1.62325
							965	0.93445	0.27108
							966	0.73065	0.96944
							967	0.36613	-0.20691
							968	0.67814	0.42256
							969	0.84351	0.89752
							970	0.56914	1.22054
							971	0.7284	0.59982
							972	0.63408	0.95337
							973	0.92403	0.03304
							974	0.63704	0.129
							975	0.44042	1.21782
							976	0.85251	2.79753
							977	0.83863	0.94605
							978	0.5171	0.11483
							979	0.35872	0.28254
							980	0.53678	0.11466
							981	0.69663	2.74025
							982	0.62222	1.57759
							983	0.57416	1.21973
							984	0.48952	1.08306
							985	0.43346	0.76721
							986	0.58171	0.97915
							987	0.62769	2.06576
							988	0.60757	0.65678
							989	0.39605	0.80285
							990	0.70182	0.30068
							991	0.57217	0.14394
							992	0.26653	-0.29569
							993	0.33322	0.13774
							994	0.30417	-0.37254
							995	0.52174	0.11674
							996	0.17211	0.05547
							997	0.36189	0.37832
							998	0.20552	-0.12147
							999	0.65468	0.70849
							1000	0.21847	0.10702
							1001	0.44542	0.51867
							1002	0.54511	0.62765
							1003	0.48176	0.01219
							1004	0.38111	-0.10157
							1005	0.31688	-0.12877
							1006	0.8808	0.12501
							1007	0.41701	0.34746
							1008	0.29077	0.54762
							1009	0.37782	1.00493
							1010	0.41528	0.61064
							1011	0.41196	0.42717
							1012	0.39731	0.52758
							1013	0.32429	-0.26752
							1014	0.58339	0.41651
							1015	0.62802	0.48414
							1016	0.52288	0.36782
							1017	0.25857	0.02907
							1018	0.23817	0.07235
							1019	0.39518	-0.02027
							1020	0.32335	-0.12686
							1021	0.42716	0.01936
							1022	0.46196	0.02525
							1023	0.41933	0.11181
							1024	0.21574	-0.10492
							1025	0.25985	0.75686
							1026	0.27858	1.17853
							1027	0.47882	1.31107
							1028	0.09898	-0.17078
							1029	0.18764	0.68319
							1030	0.22339	0.6746
							1031	0.29124	0.50848
							1032	0.76411	0.68256
							1033	0.97046	1.0272
							1034	0.35993	0.65901
							1035	0.33687	1.66446
							1036	0.47089	0.98297
							1037	0.2496	0.59631
							1038	0.35611	0.71215
							1039	1.05905	0.3543
							1040	0.8134	0.48478
							1041	0.71583	0.68366
							1042	0.72994	0.58661
							1043	0.31513	0.00488
							1044	0.55683	0.34205
							1045	0.81536	0.44261
							1046	0.36961	1.26318
							1047	0.268	0.36479
							1048	0.71586	1.65189
							1049	0.58197	2.03776
							1050	0.73496	0.87048
							1051	0.27671	0.52408
							1052	0.43928	2.10171
							1053	0.55624	2.6354
							1054	0.46556	-0.08931
							1055	0.70915	1.28927
							1056	0.36083	1.06889
							1057	0.19754	1.35101
							1058	0.25817	2.28119
							1059	0.578	1.57408
							1060	0.79919	0.8299
							1061	0.52596	1.31282
							1062	0.53486	0.33855
							1063	0.86558	1.90219
							1064	0.75494	2.24491
							1065	0.76048	1.92477
							1066	0.591	-0.23637
							1067	1.02901	0.06648
							1068	1.28022	-0.07263
							1069	2.97066	1.38842
							1070	1.90857	0.97725
							1071	1.91183	3.17144
							1072	1.81466	1.37172
							1073	1.03159	0.61423
							1074	0.96733	0.10165
							1075	1.88265	0.12172
							1076	0.49711	-0.03689
							1077	0.4063	-0.32313
							1078	0.37338	-0.1983
							1079	0.488	-0.05015
							1080	0.59765	-0.13663
							1081	0.94899	0.59791
							1082	1.13946	0.2598
							1083	1.49622	0.99181
							1084	3.42912	0.98528
							1085	2.02333	1.12495
							1086	0.67798	-0.2054
							1087	0.73819	-0.03055
							1088	1.11919	0.2569
							1089	1.93195	0.48212
							1090	1.7074	1.4444
							1091	1.377	0.74765
							1092	0.88313	1.00067
							1093	0.78695	0.64204
							1094	1.3559	0.40216
							1095	0.86488	0.43137
							1096	0.63241	0.24076
							1097	0.94227	1.36342
							1098	2.0444	1.94327
							1099	2.01842	0.96802
							1100	3.82713	2.8448
							1101	1.07311	4.73811
							1102	3.24067	5.98429
							1103	0.3418	2.14945
							1104	0.36534	1.05087
							1105	0.41302	1.32964
							1106	0.2764	1.53574
							1107	0.9165	0.19868
							1108	0.67926	0.21651
							1109	0.85269	1.23122
							1110	0.85553	0.8959
							1111	0.25611	0.09895
							1112	0.40365	0.35225
							1113	0.30326	0.34974
							1114	1.15663	0.61993
							1115	1.24442	0.26763
							1116	0.96636	0.29077
							1117	0.93114	0.86539
							1118	0.83089	0.25457
							1119	0.3999	0.92062
							1120	0.47451	0.6675
							1121	0.46918	0.79392
							1122	0.51786	1.09248
							1123	1.26028	0.23955
							1124	1.04118	0.83759
							1125	0.47561	1.47836
							1126	0.52238	1.42798
							1127	0.55007	1.44104
							1128	0.77597	1.58267
							1129	1.19856	2.73341
							1130	0.614	0.71472
							1131	0.82306	1.23411
							1132	0.71815	0.64092
							1133	1.15094	4.23709
							1134	1.59958	0.84701
							1135	0.63868	0.39853
							1136	0.72808	1.13484
							1137	0.9005	1.46548
							1138	1.41634	3.98556
							1139	1.03069	1.67932
							1140	1.08148	1.1799
							1141	0.66674	1.09602
							1142	0.93392	1.86984
							1143	0.61208	1.43105
							1144	0.80027	1.24483
							1145	1.53901	1.13297
							1146	0.738	1.08866
							1147	1.28002	2.11718
							1148	1.89456	3.28246
							1149	1.46626	2.35424
							1150	0.55245	0.26455
							1151	0.50786	0.92762
							1152	1.02293	0.63401
							1153	2.45733	3.04484
							1154	1.0264	0.32949
							1155	0.59556	0.14876
							1156	0.58821	0.33005
							1157	0.48611	0.22863
							1158	0.66205	0.17601
							1159	0.7023	0.39432
							1160	0.88969	0.80205
							1161	0.67555	3.77779
							1162	0.74765	2.02256
							1163	0.88248	0.92351
							1164	0.48968	1.34541
							1165	0.53356	1.19753
							1166	1.35054	2.86411
							1167	0.68496	1.34952
							1168	0.63218	1.8467
							1169	2.15403	7.20939
							1170	1.77545	2.51873
							1171	0.5473	1.1743
							1172	0.67386	0.93732
							1173	0.55681	1.04788
							1174	0.76871	1.37536
							1175	0.57764	0.92296
							1176	0.9901	0.47028
							1177	1.16303	1.19548
							1178	0.44865	0.49677
							1179	0.40378	0.5743
							1180	0.82043	0.75101
							1181	1.179	0.53036
							1182	0.60301	0.98164
							1183	0.44929	0.53987
							1184	0.73335	0.73533
							1185	3.05358	1.98507
							1186	0.79354	0.48399
							1187	2.01912	1.91798
							1188	1.92051	1.93991
							1189	0.32787	0.82723
							1190	0.46674	1.62008
							1191	2.37359	2.64244
							1192	2.08342	1.42387
							1193	1.85858	1.5865
							1194	1.37449	2.97346
							1195	0.58165	0.01563
							1196	1.7352	1.67932
							1197	1.7468	1.08912
							1198	1.11438	0.8361
							1199	2.17462	0.99815
							1200	1.04378	1.15807
							1201	0.98806	0.59725
							1202	3.62886	1.60095
							1203	3.56632	1.78409
							1204	0.5713	0.04875
							1205	1.39663	0.3877
							1206	1.27661	0.15735
							1207	2.6467	0.06862
							1208	2.29248	0.59119
							1209	1.13811	0.75558
							1210	0.58265	0.27369
							1211	2.04041	0.42008
							1212	1.29639	1.1366
							1213	0.76566	0.34059
							1214	1.15224	0.56731
							1215	0.95414	0.12955
							1216	1.01558	0.63103
							1217	1.9873	0.3892
							1218	1.65547	0.08019
							1219	0.41687	0.66564
							1220	0.50963	1.4722
							1221	0.32041	1.19818
							1222	0.46875	1.19838
							1223	0.69637	0.62553
							1224	2.60354	1.0699
							1225	0.86945	0.49789
							1226	2.63492	0.68215
							1227	1.23004	1.52641
							1228	0.93388	0.04894
							1229	0.5381	0.48725
							1230	2.54782	1.39197
							1231	1.66799	1.45457
							1232	0.73298	0.74607
							1233	1.26067	1.80967
							1234	0.9204	1.18661
							1235	1.98852	1.89792
							1236	1.81764	1.30557
							1237	0.92882	0.76668
							1238	2.82076	0.74102
							1239	1.28494	0.74504
							1240	1.14194	1.12831
							1241	1.37137	0.60854
							1242	1.00358	0.79281
							1243	1.49299	0.93695
							1244	0.55369	0.45283
							1245	0.38157	0.41915
							1246	0.85338	0.67683
							1247	0.62626	0.36223
							1248	0.98612	0.88191
							1249	1.32345	0.76687
							1250	0.62275	1.40774
							1251	0.48505	0.74271
							1252	1.28186	1.78587
							1253	0.52902	0.93005
							1254	0.64411	1.08903
							1255	2.17971	1.5753
							1256	0.44186	0.35337
							1257	0.9519	1.68632
							1258	0.52466	0.56002
							1259	0.52838	0.47811
							1260	0.59956	0.66284
							1261	0.52718	0.74224
							1262	0.49078	1.1897
							1263	0.38908	0.94535
							1264	0.65943	2.69842
							1265	0.44911	0.98098
							1266	1.0459	1.54283
							1267	0.39446	0.88639
							1268	0.56207	1.93869
							1269	1.88878	0.92874
							1270	0.75999	0.61843
							1271	1.14839	1.02502
							1272	2.54116	2.31422
							1273	1.50256	1.44207
							1274	0.90076	1.21302
							1275	0.87998	1.41473
							1276	1.10519	1.7576
							1277	1.57707	2.3367
							1278	0.84119	0.93835
							1279	0.63992	1.65534
							1280	1.12203	1.14053
							1281	0.49381	0.78254
							1282	0.84529	1.1728
							1283	1.17077	1.51987
							1284	1.81466	1.44916
							1285	0.40141	0.41737
							1286	0.37481	0.55275
							1287	0.37275	1.01084
							1288	2.21771	1.84334
							1289	1.81421	1.50691
							1290	1.87316	2.41516
							1291	1.81371	1.83961
							1292	2.78798	1.61066
							1293	2.3187	2.84881
							1294	0.9654	1.52716
							1295	2.84982	3.27603
							1296	0.32793	1.13904
							1297	0.37355	0.81939
							1298	0.32309	0.82546
							1299	0.36879	1.09929
							1300	0.42858	0.42848
							1301	0.4538	0.93695
							1302	0.58257	0.6383
							1303	0.33075	0.78049
							1304	0.61786	0.91969
							1305	0.38068	0.5646
							1306	0.50987	0.80363
							1307	0.45134	0.51347
							1308	0.47086	1.16245
							1309	0.37819	0.53241
							1310	0.72547	0.94441
							1311	0.56507	0.20026
							1312	0.39267	0.33527
							1313	0.25911	-0.07692
							1314	0.24152	0.02421
							1315	0.02047	-0.39469
							1316	0.71284	1.07569
							1317	0.36125	0.08514
							1318	0.51455	0.29161
							1319	0.47354	0.49705
							1320	0.62046	0.54547
							1321	0.31545	0.25047
							1322	0.37417	0.08569
							1323	0.52293	0.56562
							1324	0.67341	0.70576
							1325	0.32625	0.43052
							1326	0.24895	0.04521
							1327	0.35267	0.18384
							1328	0.59759	0.14644
							1329	0.4828	0.72451
							1330	0.31418	0.69606
							1331	0.56947	0.65817
							1332	0.32804	0.56002
							1333	0.47722	0.76043
							1334	0.60043	0.32799
							1335	0.88386	0.52019
							1336	0.45991	0.36625
							1337	0.39073	0.35374
							1338	0.26063	0.01312
							1339	0.29555	0.10846
							1340	0.3858	0.07982
							1341	0.81053	0.01516
							1342	0.56331	0.21986
							1343	0.50446	0.18338
							1344	0.94604	0.15521
							1345	0.48375	0.12125
							1346	0.73993	0.61964
							1347	0.4665	0.15577
							1348	0.58335	0.3892
							1349	0.30611	0.55442
							1350	0.57711	0.71387
							1351	0.94866	1.25183
							1352	0.69791	0.72227
							1353	0.91651	0.21315
							1354	0.83427	0.13478
							1355	0.80178	0.51245
							1356	0.72612	0.31988
							1357	1.40944	2.28446
							1358	0.99654	1.8705
							1359	0.65796	1.75816
							1360	0.74482	0.92239
							1361	0.9138	0.51142
							1362	1.06154	0.67422
							1363	0.51548	1.1995
							1364	0.58377	0.94936
							1365	1.13685	0.74196
							1366	0.87074	1.44789
							1367	0.83399	0.01803
							1368	0.75508	0.13681
							1369	0.6475	-0.03739
							1370	0.40637	0.60272
							1371	0.25885	0.61619
							1372	0.2801	0.39456
							1373	0.25275	0.57671
							1374	0.28392	0.61099
							1375	0.34996	0.12121
							1376	0.31943	0.93883
							1377	0.51941	0.9823
							1378	0.25947	0.47966
							1379	0.91397	1.18495
							1380	0.36114	0.25404
							1381	0.8917	0.48487
							1382	0.17175	0.4619
							1383	0.41282	0.4212
							1384	0.32556	0.2464
							1385	0.95351	0.91189
							1386	0.27095	0.1169
							1387	0.21161	0.14628
							1388	0.4654	0.52251
							1389	0.46095	0.19467
							1390	0.92953	0.03853
							1391	0.71444	0.50936
							1392	0.8205	0.24027
							1393	0.36453	-0.23482
							1394	0.64112	0.2115
							1395	1.0984	0.0064
							1396	1.11676	0.48455
							1397	1.90842	1.32422
							1398	1.77141	1.00557
							1399	1.11626	-0.06645
							1400	1.21174	0.99974
							1401	0.32004	-0.09829
							1402	0.37552	-0.29421
							1403	0.44485	-0.29452
							1404	0.43689	-0.19167
							1405	0.7535	0.58097
							1406	0.90599	0.95076
							1407	0.77384	1.50086
							1408	0.66731	0.7723
							1409	0.43013	0.76405
							1410	0.48527	0.94464
							1411	0.69264	2.30962
							1412	0.96732	2.38461
							1413	0.71443	1.26638
							1414	0.61753	2.32769
							1415	1.4976	2.26402
							1416	0.90921	1.97872
							1417	0.68552	1.73371
							1418	0.68447	0.23354
							1419	0.42032	1.24617
							1420	0.45065	1.01321
							1421	0.53538	1.19413
							1422	0.2759	0.26354
							1423	0.4113	0.50721
							1424	0.84442	0.112
							1425	0.40523	0.38721
							1426	0.41281	0.06762
							1427	0.39153	0.16619
							1428	0.87061	1.22536
							1429	0.55106	1.02976
							1430	0.60908	1.95514
							1431	0.41707	1.81677
							1432	0.37437	1.74485
							1433	0.56067	1.17484
							1434	0.61306	1.02026
							1435	0.34663	1.14608
							1436	0.60572	1.32912
							1437	0.86409	1.37046
							1438	0.66271	1.49658
							1439	0.49999	1.00282
							1440	0.88661	1.19017
							1441	0.62591	1.04903
							1442	0.84382	1.4381
							1443	0.83273	1.12311
							1444	0.88904	0.75793
							1445	0.92335	1.32177
							1446	0.61748	1.58199
							1447	0.63137	0.78913
							1448	0.7554	1.34352
							1449	1.26237	1.80392
							1450	0.46204	1.4332
							1451	0.77746	2.09196
							1452	0.55357	3.38103
							1453	0.92157	3.10214
							1454	0.72971	2.2389
							1455	0.49145	0.6768
							1456	0.58674	1.12985
							1457	0.82902	2.20216
							1458	0.37865	0.5421
							1459	0.35621	1.17116
							1460	1.24885	2.49114
							1461	0.75934	1.01443
							1462	0.34096	0.74324
							1463	0.65383	0.72149
							1464	0.34064	0.39975
							1465	0.32172	0.42027
							1466	0.21704	0.52895
							1467	0.21259	0.94282
							1468	0.18388	0.41141
							1469	0.1484	1.85383
							1470	0.22291	0.68936
							1471	0.16933	1.05209
							1472	0.25505	1.44515
							1473	0.22888	0.66455
							1474	0.18095	0.55589
							1475	0.11681	0.24701
							1476	0.14607	0.39027
							1477	0.13759	0.34497
							1478	0.03938	0.40496
							1479	0.1081	0.33088
							1480	0.31207	0.92842
							1481	0.2455	0.43403
							1482	0.17649	-0.10074
							1483	0.29105	0.31222
							1484	0.32606	0.79128
							1485	0.22023	0.70464
							1486	0.22719	0.5963
							1487	0.19127	0.17844
							1488	0.16813	0.10039
							1489	0.16681	0.5461
							1490	0.1694	0.73834
							1491	0.18507	0.7114
							1492	0.13524	0.74782
							1493	0.18581	0.38721
							1494	0.27993	0.96486
							1495	0.18958	0.59934
							1496	0.18829	0.62936
							1497	0.31483	1.38393
							1498	0.32714	1.32912
							1499	0.23891	0.47811
							1500	0.21603	0.70006
							1501	0.18958	0.69394
							1502	0.17526	0.50782
							1503	0.19766	0.77385
							1504	0.29005	0.78854
							1505	0.22895	1.083
							1506	0.22624	1.01475
							1507	0.1978	0.8865
							1508	0.25421	0.97221
							1509	0.375	0.08447
							1510	0.38015	0.74936
							1511	0.43984	1.3576
							1512	0.45485	0.21916
							1513	0.70932	0.64528
							1514	1.34128	1.94199
							1515	0.81418	0.91956
							1516	2.35688	1.72861
							1517	0.90937	2.49574
							1518	1.12901	1.29821
							1519	1.00181	1.27127
							1520	0.51236	1.05606
							1521	0.62817	1.12953
							1522	0.76582	1.24801
							1523	2.17012	1.62608
							1524	0.27826	1.08944
							1525	0.3482	1.32515
							1526	0.47431	1.73963
							1527	0.36905	1.10352
							1528	0.382	1.0172
							1529	0.30723	1.22719
							1530	0.2552	1.342
							1531	0.29061	1.07352
							1532	0.37872	1.42708
							1533	0.46325	2.97022
							1534	2.11081	2.88174
							1535	2.47252	1.23728
							1536	2.75725	3.12756
							1537	1.81166	2.06718
							1538	2.83609	2.77154
							1539	2.17262	1.25046
							1540	1.24152	1.27434
							1541	1.8637	1.16078
							1542	1.53857	0.29354
							1543	1.45564	1.05729
							1544	1.91644	0.57916
							1545	2.13734	0.65047
							1546	1.53943	0.25374
							1547	1.3452	0.6168
							1548	1.65988	0.30578
							1549	2.05126	0.3012
							1550	1.99729	0.63333
							1551	2.67706	0.75974
							1552	2.62054	0.96976
							1553	3.05224	0.97067
							1554	2.57411	1.16413
							1555	3.36589	0.96486
							1556	3.86282	0.96699
							1557	2.73711	0.26996
							1558	1.62859	0.30855
							1559	0.89037	0.15885
							1560	1.35671	0.11386
							1561	0.78431	-0.18065
							1562	1.16531	0.37068
							1563	1.10214	0.51793
							1564	1.8491	0.32506
							1565	2.42645	1.17792
							1566	2.95151	0.78178
							1567	1.63772	0.48977
							1568	1.45472	0.637
							1569	1.85382	0.42333
							1570	3.24554	0.88006
							1571	2.83075	0.21272
							1572	1.36051	-0.01779
							1573	1.27072	0.1313
							1574	1.54731	1.00067
							1575	1.56736	0.73466
							1576	1.09808	0.81548
							1577	2.92075	1.03985
							1578	1.7698	0.14016
							1579	1.266	0.0159
							1580	1.64648	0.03946
							1581	1.73685	0.38476
							1582	2.18554	0.98475
							1583	1.27378	2.25545
							1584	1.27378	2.25545
							1585	1.21122	2.06473
							1586	1.78052	0.50047
							1587	1.64292	1.55657
							1588	0.89475	0.847
							1589	0.85238	0.51671
							1590	2.81671	1.14976
							1591	0.9038	1.20608
							1592	2.69895	1.44576
							1593	2.72042	2.29615
							1594	2.01605	2.29096
							1595	1.71719	1.53728
							1596	1.49829	2.58664
							1597	1.50899	2.24534
							1598	1.09814	2.10942
							1599	1.43652	2.36778
							1600	1.17684	2.3779
							1601	1.19679	2.29799
							1602	2.65594	2.60166
							1603	3.11732	2.34636
							1604	2.19282	4.14661
							1605	1.27948	1.84217
							1606	1.92487	1.94718
							1607	3.46424	3.30266
							1608	2.45897	0.95076
							1609	3.09606	0.83598
							1610	1.86239	1.25075
							1611	0.70117	-0.08573
							1612	3.13299	1.96584
							1613	1.82003	0.99087
							1614	1.84933	0.57607
							1615	2.29161	0.66394

## Sheet: Fig2
	Fig2B	N	Con	Cav1-KD			Fig2E	N	Con	Cav1-KD	Res
	(WB)	1	112.693	20.8785			(Exocytosis)	1	0.28486	0.08751	0.16145
		2	98.6429	15.1344				2	0.06883	0.08799	0.11027
		3	81.4581	23.2087				3	0.24855	0.13032	0.20986
		4	107.207	30.5938				4	0.09351	0.01324	0.08405
		Mean	100	22.4538				5	0.12819	0.01721	0.14742
		SEM	6.823	3.2				6	0.19434	0.04895	0.17032
								7	0.08111	0.05168	0.08251
								8	0.13276	0.02909
								9	0.11256	0.1135
								10	0.20366	0.03905
								11	0.16249	0.12722
								12	0.12551	0.08429
								13	0.20406	0.07639
								14	0.08491	0.11873
								Mean	0.15181	0.0732264	0.137983
								SEM	0.01775	0.01083	0.018
	Fig2F	Bin Begin	Con	Cav1-KD	Res		Fig2G	Bin Begin	Con	Cav1-KD	Res
	(Relative frequency)	-0.1	0.01879	0.06278	0.0101		(Cumulative frequency)	-0.1	0.00575	0.03157	0.00622
		-0.05	0.22756	0.26158	0.08586			-0.05	0.04492	0.12215	0.02736
		4.16334e-17	0.94781	1	0.76768			4.16334e-17	0.20805	0.46843	0.21642
		0.05	1	0.64873	1			0.05	0.38017	0.69306	0.46269
		0.1	0.87683	0.46188	0.73737			0.1	0.53108	0.853	0.64428
		0.15	0.73486	0.23468	0.60101			0.15	0.65756	0.93427	0.79229
		0.2	0.73486	0.09865	0.34848			0.2	0.78405	0.96843	0.87811
		0.25	0.50313	0.04634	0.25758			0.25	0.87064	0.98447	0.94154
		0.3	0.32985	0.01794	0.13636			0.3	0.92742	0.99068	0.97512
		0.35	0.17954	0.01046	0.05051			0.35	0.95832	0.99431	0.98756
		0.4	0.11273	0.00598	0.03535			0.4	0.97772	0.99638	0.99627
		0.45	0.06889	0.00448	0.00505			0.45	0.98958	0.99793	0.99751
		0.5	0.03758	0.00299	0.00505			0.5	0.99605	0.99896	0.99876
		0.55	0.02296	0.00299	0.00505			0.55	1	1	1

## Sheet: Fig3
	Fig3B	N	Con	Cav1-KD		Fig3D	N	Con	Cav1-KD
	(Rate of exocytosis)	1	25.5762	36.1082		(Recycling pool size)	1	0.773	0.4352
		2	23.0417	44.8907			2	0.66459	0.70245
		3	65.8519	61.6073			3	0.61378	0.52904
		4	29.7261	115.422			4	0.56003	0.14353
		5	46.3889	67.1441			5	0.6988	0.50806
		6	10.929	51.3432			6	0.27163	0.40841
		7	37.9655	89.2977			7	0.71369	0.2711
		8	29.4781	47.3483			8	0.66641	0.53134
		9	33.9757	40.0418			9	0.60796	0.43052
		10	24.1683	46.5483			10	0.55035	0.39671
		11	51.7075	60.684			11	0.62473	0.64191
		12	36.5436	35.7443			12	0.67502	0.41229
		13		64.8208			13		0.56536
		14		52.6781			14		0.30671
		Mean	34.6127	58.1199			Mean	0.618332	0.448759
		SEM	4.22651	5.84279			SEM	0.03647	0.03944

## Sheet: Fig4
	Fig4C	N	Con	Cav1-KD		Fig4F	N	Con	Cav1-KD
	(100AP-Endocytosis)	1	19.4543	10.9523		(300AP-Endocytosis)	1	26.5889	15.5174
		2	13.2807	20.4758			2	15.2003	23.0728
		3	20.4184	15.9004			3	35.6134	17.4152
		4	14.4314	36.3023			4	13.2736	60.7334
		5	14.5069	22.1809			5	14.7224	31.2018
		6	11.4498	24.1025			6	11.9562	40.3991
		7	16.8149	29.9606			7	23.2847	36.5574
		8	15.7334	9.18996			8	22.1781	9.96015
		9	12.7016	13.5028			9	21.5984	19.0594
		10	11.2161				10	15.4525
		11	11.4951				11	11.7718
		12	11.9043				12	12.1542
		13	9.3452				13	18.2366
		14	9.13172				14	10.5922
		Mean	13.706	20.2853			Mean	18.0445	28.213
		SEM	0.91866	2.99025			SEM	1.89583	5.27808

## Sheet: Fig5
	Fig5B	N	Con	Cav1 tri-mut		Fig5D	N	Con	Cav1 tri-mut
	(Exocytosis)	1	0.28486	0.04654		(100AP-Endocytosis)	1	19.4543	12.4423
		2	0.06883	0.09174			2	13.2807	26.6973
		3	0.24855	0.0522			3	20.4184	20.338
		4	0.09351	0.02583			4	14.4314	13.2623
		5	0.12819	0.07009			5	14.5069	11.6214
		6	0.19434	0.13032			6	11.4498	23.9328
		7	0.08111	0.08417			7	16.8149	34.0621
		8	0.13276	0.08774			8	15.7334	18.0889
		9	0.11256	0.01683			9	12.7016
		10	0.20366	0.05043			10	11.2161
		11	0.16249	0.03696			11	11.4951
		12	0.12551				12	11.9043
		13	0.20406				13	9.3452
		14	0.08491				14	9.13172
		Mean	0.15181	0.06299			Mean	13.706	20.0556
		SEM	0.01775	0.01009			SEM	0.91866	2.78555
	Fig5F	N	Con	Cav1 tri-mut		Fig5H	N	Con	Cav1 tri-mut
	(Rate of exocytosis)	1	25.5762	64.3147		(Recycling pool size)	1	0.773	0.44783
		2	23.0417	59.2823			2	0.66459	0.73498
		3	65.8519	91.5529			3	0.61378	0.49566
		4	29.7261	83.1084			4	0.56003	0.43007
		5	46.3889	66.7786			5	0.6988	0.74729
		6	10.929	42.2045			6	0.27163	0.66623
		7	37.9655	83.4662			7	0.71369	0.50053
		8	29.4781	36.0541			8	0.66641	0.7966
		9	33.9757	36.2953			9	0.60796	0.197
		10	24.1683				10	0.55035
		11	51.7075				11	0.62473
		12	36.5436				12	0.67502
		Mean	34.6127	62.5619			Mean	0.61833	0.55735
		SEM	4.22651	7.01017			SEM	0.03647	0.06474
	Fig5J	Bouton #	Physin-pH	Cav1 tri-mut
		1	1.05484	0.59861
		2	2.18007	1.52061
		3	1.22191	0.88362
		4	1.30177	0.6982
		5	1.79113	0.99121
		6	0.68758	1.09506
		7	0.51627	0.56385
		8	0.79361	1.22141
		9	0.78219	0.21508
		10	0.61243	1.05507
		11	1.36439	0.70022
		12	0.77638	0.63252
		13	1.04119	0.53549
		14	0.96828	0.43931
		15	0.56748	0.72219
		16	0.98907	1.52039
		17	1.30556	1.3386
		18	0.68536	0.63443
		19	0.54443	0.4409
		20	0.36484	0.55809
		21	0.4467	0.49881
		22	0.29998	0.80152
		23	2.43817	3.44266
		24	0.97633	1.80189
		25	1.36282	1.04672
		26	1.09553	1.17557
		27	0.57374	0.57814
		28	0.39861	0.37971
		29	0.39079	0.10418
		30	0.52074	0.97639
		31	2.91123	3.36312
		32	1.88507	1.67544
		33	1.50617	0.56321
		34	0.53706	0.58443
		35	0.97454	0.51341
		36	0.69473	0.20632
		37	0.60258	0.90324
		38	0.82603	0.65277
		39	1.46817	1.12513
		40	0.29417	0.24386
		41	0.42455	0.86795
		42	0.66879	1.28123
		43	0.91081	1.21715
		44	1.3825	0.80632
		45	3.42362	3.49246
		46	0.52811	0.98801
		47	0.43797	0.40934
		48	0.81798	0.95848
		49	0.43284	0.22072
		50	0.52811	0.68935
		51	1.26999	1.5205
		52	1.14073	1.01947
		53	0.46617	0.43814
		54	0.37177	0.57259
		55	1.36058	1.62777
		56	2.06556	3.09261
		57	0.47354	0.86091
		58	0.2548	0.01163
		59	0.65381	2.25356
		60	1.92354	1.64024
		61	0.48181	1.34606
		62	0.39347	0.93875
		63	2.0584	1.29104
		64	0.75446	0.71974
		65	2.34513	2.32383
		66	0.86853	1.50472
		67	1.31629	1.03301
		68	0.23915	0.23053
		69	0.86965	1.25447
		70	4.38402	4.89012
		71	0.90073	0.81239
		72	0.64487	0.28896
		73	0.85534	0.90815
		74	1.38182	0.85163
		75	0.46549	0.69916
		76	1.1953	0.90815
		77	1.74594	1.29776
		78	1.09755	1.29872
		79	0.5979	0.42108
		80	0.38923	0.52205
		81	0.29417	0.24451
		82	0.49322	0.26284
		83	0.73635	1.14316
		84	0.34024	0.40242
		85	0.52454	0.21646
		86	2.73296	2.36435
		87	0.64284	0.5792
		88	0.47086	1.25766
		89	2.51891	0.96807
		90	0.91081	1.30533
		91	1.43886	1.62937
		92	0.53751	0.90602
		93	1.03672	2.14139
		94	1.23735	2.98097
		95	1.78798	0.95666
		96	0.85734	1.05646
		97	0.22415	0.11633
		98	0.31988	0.02037
		99	0.34963	0.62751
		100	1.48628	0.60501
		101	1.00049	0.45466
		102	1.69786	0.93139
		103	0.25391	0.20558
		104	0.38476	0.23757
		105	2.82981	1.86097
		106	1.5518	1.15254
		107	0.633	0.78947
		108	0.23041	0.2558
		109	0.42949	0.73125
		110	0.3975	0.000218969
		111	0.3776	0.08637
		112	0.94278	0.53732
		113	1.2295	1.87664
		114	0.98298	1.00319
		115	2.63325	3.28439
		116	0.96947	1.28888
		117	1.78664	1.07669
		118	2.67072	2.7792
		119	1.35337	1.67762
		120	0.9611	1.23386
		121	0.82688	1.17962
		122	1.00688	1.34892
		123	0.86154	0.83123
		124	1.47561	2.15429
		125	1.22033	2.48517
		126	3.36243	4.77416
		127	1.27532	0.22427
		128	1.21555	1.58212
		129	0.66599	0.6522
		130	0.85077	1.19617
		131	0.61384	2.30016
		132	1.42346	1.35091
		133	1.64446	2.17676
		134	2.21711	2.13902
		135	1.69703	1.73856
		136	0.82251	0.72172
		137	3.42652	2.91015
		138	1.26971	3.5008
		139	0.48322	0.68234
		140	0.60947	1.2852
		141	1.61939	1.50645
		142	0.55251	0.52989
		143	0.82809	0.66809
		144	1.22116	1.01104
		145	0.68275	0.84083
		146	1.38481	0.91826
		147	0.76475	0.42498
		148	0.54812	0.48997
		149	0.77472	0.80653
		150	0.32912	0.737
		151	0.51944	0.88861
		152	0.70505	0.77083
		153	1.03478	1.05411
		154	0.88623	0.89006
		155	0.31756	0.49824
		156	0.47089	0.50078
		157	0.51508	0.59427
		158	0.40357	0.59736
		159	0.53856	0.79227
		160	2.82481	0.66428
		161	1.1582	0.31149
		162	0.53696	0.27512
		163	0.63136	0.1606
		164	1.24862	0.46357
		165	0.85797	0.39701
		166	0.92328	1.70142
		167	1.46245	0.89676
		168	0.84481	1.10502
		169	1.19408	1.03979
		170	1.69266	1.18415
		171	0.88741	0.41597
		172	0.73532	1.18626
		173	0.88941	0.44557
		174	1.0726	0.66108
		175	1.51661	1.26919
		176	1.31992	1.43577
		177	1.70936	1.20221
		178	1.01526	1.53175
		179	1.10245	1.06878
		180	1.39278	1.19798
		181	1.45927	2.08919
		182	0.90057	0.40613
		183	0.93679	0.07175
		184	1.07499	0.45191
		185	0.74009	0.62689
		186	0.82968	0.59458
		187	0.83006	0.1034
		188	0.65166	0.50211
		189	0.89856	0.87273
		190	0.86434	1.06365
		191	0.83567	2.36679
		192	1.04632	1.09379
		193	0.75959	0.35624
		194	1.13552	0.87103
		195	1.30316	1.0259
		196	1.75198	1.41651
		197	0.99815	0.64133
		198	1.17573	0.18205
		199	0.48599	0.6214
		200	0.38287	0.2959
		201	0.72773	0.51231
		202	0.34581	0.29403
		203	1.15425	0.77971
		204	1.62136	1.87458
		205	1.22989	0.86082
		206	1.6795	0.99485
		207	1.11284	0.76479
		208	1.89337	0.41779
		209	1.73006	0.24184
		210	0.80419	1.01182
		211	0.9559	1.77981
		212	0.82133	1.10695
		213	0.56564	0.84234
		214	1.30399	1.53942
		215	0.69587	0.82634
		216	1.03198	1.96615
		217	0.61183	1.83593
		218	0.81773	0.10105
		219	0.66322	0.63825
		220	0.68472	0.81347
		221	1.87065	1.30954
		222	0.81573	0.84349
		223	0.63815	1.25784
		224	1.26417	1.5001
		225	0.80021	1.00102
		226	0.97862	1.1348
		227	0.51906	0.56855
		228	0.94316	0.86451
		229	0.39163	2.57184
		230	0.45694	0.53152
		231	0.71378	0.09906
		232	0.71021	0.10999
		233	0.46172	0.49027
		234	0.61623	0.44805
		235	0.35696	0.57392
		236	0.39402	0.46822
		237	0.23393	0.20252
		238	0.49956	0.44461
		239	1.16776	0.2146
		240	1.76594	0.27373
		241	1.16935	0.223
		242	1.06703	0.12986
		243	1.68189	0.28775
		244	0.81773	0.26504
		245	0.86711	0.77385
		246	0.88263	0.17395
		247	0.57997	1.1368
		248	0.41154	0.49999
		249	0.32632	0.3508
		250	0.36694	0.90335
		251	0.3534	1.05205
		252	0.53419	1.37882
		253	0.5067	0.31124
		254	0.70581	1.3889
		255	0.89977	0.99987
		256	0.67001	1.30458
		257	0.50989	1.21235
		258	0.90455	0.40813
		259	0.83325	0.31698
		260	0.65287	0.68029
		261	0.87549	0.7306
		262	0.65643	0.78586
		263	1.06346	0.19455
		264	1.17933	4.77476
		265	0.7624	0.82803
		266	1.22782	0.55715
		267	0.57232	0.47478
		268	1.65025	1.84837
		269	2.05878	1.22894
		270	1.07104	0.95516
		271	2.28484	1.73359
		272	0.82212	0.29115
		273	0.7176	1.73324
		274	0.72178	0.50789
		275	1.53512	2.80099
		276	2.03967	1.43148
		277	0.72298	0.22434
		278	0.532	0.23209
		279	0.38985	0.07343
		280	0.73193	0.89812
		281	0.60995	0.50584
		282	1.94694	1.0274
		283	0.84139	0.50214
		284	1.35893	0.84681
		285	1.18438	0.6716
		286	1.01251	0.41572
		287	2.10566	1.05476
		288	2.12687	0.71008
		289	0.87798	1.23769
		290	0.52543	0.26517
		291	0.60159	0.17302
		292	3.02382	0.66755
		293	0.94651	0.21148
		294	1.49914	1.27755
		295	3.47102	1.59924
		296	1.25335	0.89742
		297	1.605	0.80695
		298	0.5989	1.08074
		299	1.06805	13.1394
		300	1.00594	1.96922
		301	1.39178	1.06286
		302	2.97664	1.59352
		303	1.51511	1.14522
		304	1.27516	0.89407
		305	2.43252	2.11132
		306	1.02371	0.48964
		307	0.82869	1.0166
		308	1.01729	4.18265
		309	1.87586	1.16783
		310	2.61007	1.47907
		311	3.81297	1.72482
		312	1.0703	2.69094
		313	0.50124	1.07771
		314	0.40403	2.80842
		315	0.74224	1.21171
		316	0.69521	0.41235
		317	1.30129	0.44746
		318	0.47885	0.28105
		319	0.39061	0.15309
		320	0.34655	0.19598
		321	0.39493	3.21485
		322	0.56246	0.64897
		323	0.41763	0.25031
		324	0.5117	0.53387
		325	0.91187	0.41942
		326	0.37492	0.22093
		327	0.99294	0.75059
		328	0.51558	1.00174
		329	1.45315	0.71346
		330	0.40628	0.61759
		331	0.38822	0.36071
		332	0.3482	0.25234
		333	0.36029	1.30996
		334	0.22516	0.05925
		335	0.19335	0.2979
		336	0.2583	0.13757
		337	0.27263	1.29781
		338	0.36999	0.33776
		339	0.22843	0.17065
		340	0.36955	0.08256
		341	0.28756	0.14062
		342	0.2598	0.39042
		343	0.26293	0.12069
		344	0.22485	0.23681
		345	0.31938	0.1666
		346	0.33908	0.15242
		347	0.45719	0.22633
		348	0.61443	0.18653
		349	0.55679	0.29385
		350	2.98006	3.5855
		351	3.79669	2.07287
		352	0.27189	0.11326
		353	0.1947	0.05485
		354	0.39598	0.21013
		355	1.42552	3.14023
		356	0.80048	1.54726
		357	0.70417	0.89035
		358	2.39818	1.93344
		359	2.78805	1.96549
		360	0.20709	0.05555
		361	0.20784	0.14432
		362	0.05821	0.03594
		363	0.04463	0.0363
		364	0.08823	0.0623
		365	0.03478	0.01267
		366	0.29429	0.35024
		367	0.65682	0.70476
		368	0.72019	0.75227
		369	1.15239	1.09495
		370	1.45596	0.38844
		371	0.89856	0.21423
		372	0.77363	0.62466
		373	1.15544	0.6141
		374	0.83507	0.22873
		375	1.86743	1.33866
		376	2.03588	1.15348
		377	1.16486	0.71046
		378	0.43951	0.21159
		379	0.48341	0.3858
		380	0.84665	0.35589
		381	2.13653	2.24402
		382	1.2015	0.55603
		383	0.82197	0.56574
		384	1.34413	1.12265
		385	0.84042	0.76107
		386	0.88749	0.69948
		387	1.08153	0.76149
		388	1.2529	0.47026
		389	0.77756	0.2503
		390	1.52238	1.26564
		391	0.63583	1.32768
		392	0.44727	0.8033
		393	0.82832	0.8297
		394	0.60568	0.59168
		395	0.87134	1.09407
		396	1.46818	0.62336
		397	1.00594	1.23442
		398	2.12686	1.66684
		399	2.37114	1.94927
		400	1.19056	1.84855
		401	1.18954	0.78218
		402	1.91769	1.60128
		403	1.92736	2.50797
		404	0.88673	0.74037
		405	1.32466	2.07991
		406	1.28102	1.78122
		407	1.73918	1.81335
		408	2.18538	1.59822
		409	0.61688	1.3545
		410	0.55338	0.92908
		411	0.85302	0.73643
		412	1.43942	1.24188
		413	0.96409	0.80636
		414	1.09946	0.76061
		415	1.10823	1.19613
		416	0.68723	0.51647
		417	0.83647	0.55737
		418	1.47313	0.78261
		419	0.4474	0.90445
		420	0.88368	2.10852
		421	1.07515	3.86468
		422	1.38305	3.08954
		423	1.78931	2.65138
		424	0.93164	1.74163
		425	0.59092	0.82174
		426	0.86548	1.32592
		427	0.69588	1.31093
		428	1.72467	2.71561
		429	1.61182	3.42564
		430	0.49779	0.69902
		431	0.49575	1.8054
		432	0.59919	1.53884
		433	0.97121	1.76275
		434	0.61802	0.43507
		435	0.83864	0.41835
		436	1.08203	0.83276
		437	0.73965	0.3031
		438	1.0744	0.21599
		439	1.50456	0.9489
		440	0.57094	0.13899
		441	1.04869	0.21335
		442	1.07135	1.10069
		443	1.60813	4.80522
		444	0.82808	0.38358
		445	0.76662	0.54371
		446	0.62298	0.22085
		447	0.62285	1.59822
		448	1.75572	1.19747
		449	1.31677	1.72889
		450	0.80949	0.74477
		451	1.94263	1.41081
		452	4.70214	6.27895
		453	0.84131	0.90888
		454	1.81869	2.26207
		455	1.21944	2.57747
		456	1.85992	1.88459
		457	1.11943	1.13718
		458	1.03267	1.31361
		459	0.94424	0.32023
		460	1.05989	0.24809
		461	1.0492	0.65767
		462	0.91905	0.85081
		463	1.94962	1.04392
		464	1.9813	1.12532
		465	2.677	1.98052
		466	5.61719	3.88977
		467	1.33369	0.62381
		468	1.66844	1.09671
		469	1.86832	0.93176
		470	1.20519	0.54681
		471	1.75394	0.54195
		472	1.53369	1.02368
		473	1.66411	1.19877
		474	2.65435	2.08519
		475	2.31439	1.77066
		476	1.26893	0.86355
		477	1.80356	0.99817
		478	1.59808	3.82551
		479	1.58497	0.77645
		480	1.60482	1.18691
		481	0.98711	0.91898
		482	4.32375	4.16956
		483	0.76993	1.5815
		484	0.53455	0.40516
		485	0.46776	0.28022
		486	0.49155	0.27406
		487	0.33378	0.12449
		488	0.4975	0.14208
		489	0.24689	0.09545
		490	0.4091	0.13681
		491	0.31877	0.14296
		492	0.22958	0.11745
		493	0.39231	0.36556
		494	0.7207	0.19663
		495	0.15858	0.21511
		496	0.24561	0.194
		497	0.52246	1.12662
		498	0.36584	0.29384
		499	0.38442	0.61326
		500	0.43621	0.99905
		501	0.41826	0.55737
		502	0.6483	0.94978
		503	0.37793	0.50416
		504	0.86727	0.66605
		505	0.42349	0.35719
		506	0.33633	0.27448
		507	0.81701	0.64577
		508	0.52768	0.18741
		509	0.32475	0.19751
		510	0.503	0.44651
		511	0.34053	0.18784
		512	2.76873	2.20485
		513	1.95942	2.43452
		514	1.77849	2.26207
		515	0.93597	1.26036
		516	0.78838	0.49402
		517	0.97401	1.06679
		518	1.53306	1.93695
		519	1.77315	2.70551
		520	1.88066	3.62934
		521	1.7033	2.14284
		522	1.1814	1.02896
		523	1.34769	1.28721
		524	0.41585	0.52305
		525	0.82808	0.79844
		526	0.54638	0.24724
		527	0.42768	-0.02156
		528	0.76535	0.77381
		529	0.28645	0.36338
		530	0.63736	0.35061
		531	0.5745	0.07831
		532	0.27132	0.1399
		533	0.38162	0.43729
		534	0.47984	0.43507
		535	0.79805	1.30611
		536	0.80657	1.1332
		537	0.35502	0.45883
		538	0.29931	1.59248
		539	0.34969	0.61677
		540	0.17232	0.2754
		541	0.20845	0.28462
		542	0.43187	0.22789
		543	0.20935	0.45573
		544	2.09429	1.44864
		545	1.7678	2.96372
		546	0.75632	1.59776
		547	0.28506	0.20015
		548	0.58926	0.30531
		549	0.51038	0.47685
		550	0.49372	0.67308
		551	0.52985	0.42581
		552	0.56826	0.37524
		553	0.40681	0.50194
		554	0.59766	0.476
		555	0.27017	0.18565
		556	0.28785	0.09063
		557	0.5997	1.35936
		558	0.24052	0.15088
		559	0.47425	0.70652
		560	0.38009	0.31496
		561	0.34269	0.23535
		562	0.66268	0.2842
		563	0.79958	0.85961
		564	0.81662	1.73677
		565	0.27297	0.23623
		566	0.20312	0.22039
		567	0.432	0.31059
		568	0.4469	0.54945
		569	0.37119	0.07128
		570	0.3007	0.19269
		571	0.61535	0.83804
		572	1.31384	0.31981
		573	2.12914	1.12532
		574	0.78405	0.46368
		575	0.93469	1.36066
		576	0.66242	0.71134
		577	0.88176	1.25684
		578	0.52806	0.46368
		579	0.68277	0.57715
		580	0.78788	0.33301
		581	1.13394	0.8297
		582	0.80734	0.64577
		583	0.62526	0.82044
		584	0.56877	0.21071
		585	0.70123	0.72718
		586	0.33748	1.35978
		587	0.57183	0.61368
		588	0.63608	0.49184
		589	0.48914	0.42011
		590	0.67127	2.72322
		591	0.6443	0.26118
		592	0.94186	0.44227
		593	1.61391	0.79918
		594	0.70083	0.14287
		595	0.7039	0.35369
		596	0.89955	0.31306
		597	1.4787	0.40123
		598	1.69533	0.62829
		599	1.17385	0.64965
		600	1.40712	0.52058
		601	1.3157	0.3891
		602	0.84704	0.34124
		603	0.87887	0.19248
		604	0.76545	0.16
		605	1.25641	0.3468
		606	0.74461	0.43438
		607	1.78952	1.99175
		608	0.65624	0.46633
		609	0.78856	1.07022
		610	1.45463	0.73656
		611	1.91731	0.73122
		612	0.52346	0.26193
		613	0.98274	0.67605
		614	1.59129	0.52841
		615	0.70923	0.5462
		616	0.59291	0.3944
		617	0.95657	1.54307
		618	1.16852	0.4297
		619	1.24542	0.32474
		620	1.98775	0.74257
		621	1.21149	0.32659
		622	1.31747	0.53719
		623	0.89727	0.32162
		624	0.55996	0.08477
		625	0.56642	1.59877
		626	0.54203	0.16293
		627	1.55398	0.46174
		628	1.19437	0.48569
		629	0.82523	0.47234
		630	1.63992	0.61405
		631	1.14994	0.53222
		632	0.84721	0.39618
		633	1.68484	0.66804
		634	1.19179	0.53801
		635	1.25317	0.65755
		636	1.52167	0.38751
		637	1.19615	0.42321
		638	0.56159	0.17987
		639	0.78871	0.5624
		640	0.97757	0.32919
		641	1.73912	0.88884
		642	0.74477	0.11966
		643	0.69809	0.11454
		644	1.02781	0.20653
		645	1.2165	0.32147
		646	0.59906	0.13634
		647	0.55706	0.24413
		648	1.74784	0.33838
		649	1.41198	0.23505
		650	0.88419	0.17617
		651	0.83541	0.3518
		652	0.52588	0.15833
		653	0.52765	0.14331
		654	0.85802	0.25685
		655	1.74235	0.62981
		656	1.80389	0.77126
		657	1.49808	0.66085
		658	1.78872	1.23396
		659	1.25705	4.27481
		660	1.06399	1.74678
		661	0.87062	2.29857
		662	0.96141	0.52136
		663	0.8669	0.49359
		664	0.81554	0.96288
		665	0.63202	0.23286
		666	1.73346	0.97282
		667	0.81521	0.55777
		668	0.90035	0.17487
		669	0.48937	0.25544
		670	0.61376	0.41695
		671	0.4514	0.23137
		672	0.36804	0.48009
		673	1.8711	0.44969
		674	0.44736	0.10805
		675	1.18806	3.59722
		676	0.53992	0.61565
		677	0.73751	0.8598
		678	0.78677	0.16816
		679	0.6543	1.44504
		680	0.4737	0.66808
		681	1.14446	2.59627
		682	1.00359	1.01894
		683	1.19938	4.60436
		684	0.41214	0.52833
		685	0.60519	0.36582
		686	0.95915	0.71424
		687	0.57143	0.26938
		688	0.73024	0.56118
		689	1.2417	2.86045
		690	0.59454	0.24988
		691	1.22782	0.47802
		692	0.59291	0.16078
		693	0.71618	0.29263
		694	0.56271	0.15017
		695	0.76545	0.58394
		696	0.57353	0.62195
		697	0.49195	0.26385
		698	0.82733	0.27483
		699	0.74317	0.54605
		700	1.29114	0.50875
		701	1.5039	0.76426
		702	1.12813	0.4973
		703	2.81795	2.13406
		704	1.00423	1.38675
		705	0.63815	0.41035
		706	1.19114	4.11894
		707	0.59808	0.80857
		708	1.0325	2.22601
		709	1.77143	2.31151
		710	2.14105	1.21201
		711	2.50696	1.37804
		712	1.64493	1.15554
		713	2.49517	1.25969
		714	0.70212	1.79887
		715	0.83831	0.98509
		716	1.52119	1.38783
		717	0.98694	3.03027
		718	1.38839	3.37657
		719	1.47514	2.43872
		720	1.12684	6.82595
		721	1.43168	4.10114
		722	2.37126	4.9087
		723	0.93977	5.07618
		724	0.45479	1.56402
		725	0.60213	3.46088
		726	0.74558	3.96062
		727	0.70003	1.07497
		728	0.84881	0.43501
		729	1.43525	1.67967
		730	0.73443	0.47846
		731	0.64624	0.297
		732	0.72749	3.95888
		733	0.65673	1.59372
		734	0.66141	1.72887
		735	0.95398	0.68547
		736	0.7514	0.63396
		737	0.73298	0.97193
		738	0.53202	0.71861
		739	0.67304	0.56233
		740	0.55205	0.4376
		741	0.67224	0.49896
		742	0.75674	0.79525
		743	0.51198	0.38273
		744	0.37806	0.57883
		745	0.93524	5.35386
		746	0.39017	2.35193
		747	0.52765	0.31439
		748	0.4577	0.19786
		749	1.31553	0.72944
		750	0.98516	0.49151
		751	0.69356	0.42284
		752	0.5871	0.12622
		753	0.4884	0.43519
		754	0.4829	0.19593
		755	0.63621	0.26404
		756	0.57353	0.32692
		757	0.70052	0.37045
		758	2.54542	2.58044
		759	0.67095	0.52006
		760	0.44542	0.77765
